# Supplementary material for: High-throughput functional annotation of natural products by integrated activity profiling
Source: Proc Natl Acad Sci U S A. 2022 Nov 30;119(49):e2208458119. doi: 10.1073/pnas.2208458119 (PMC9894231; doi:10.1073/pnas.2208458119)
Supplement: Supplementary file 2 — Dataset S01 (XLSX) [file pnas.2208458119.sd01.xlsx]

## Sheet: Supplementary Table 1
Dataset S1. Selleck chemicals included in the reference library and their target class annotations.
SWID	Other_ID	Cmpd.Name	Class
SW219989-1	S4054	Spironolactone	Androgen.Receptor.antagonist
SW196915-3	S4277	Bambuterol HCl	Adrenergic.Receptor.agonist
SW219106-1	S4056	Retapamulin	Others
SW197155-3	S4278	Carteolol HCl	Adrenergic.Receptor.antagonist
SW219271-1	S4057	Methyclothiazide	Others
SW219334-1	S4279	Demeclocycline HCl	Others
SW197738-2	S4058	Ropivacaine HCl	Others
SW197063-3	S4280	Meclofenoxate (Centrophenoxine) HCl	Others
SW222249-1	S4059	Sodium Nitroprusside	Others
SW197555-2	S4282	Nelfinavir Mesylate	HIV.Protease
SW220311-1	S4060	Erythromycin Ethylsuccinate	none
SW196928-3	S4283	Cyclobenzaprine HCl	Others
SW197236-3	S4062	Ronidazole	Others
SW220257-1	S4284	Chloroprocaine HCl	Others
SW219601-1	S4063	Vitamin D3	Others
SW219657-1	S4285	Ospemifene	Estrogen.progestogen.Receptor_SERM
SW219201-1	S4173	1-Hexadecanol	Others
SW196435-3	S4381	Proadifen HCl	none
SW196658-2	S4175	Sulfaguanidine	Others
SW196799-3	S4382	Pyrilamine Maleate	none
SW219208-1	S4176	Trometamol	Others
SW222250-1	S4383	Bekanamycin	none
SW220239-1	S4177	Uracil	Others
SW222240-1	S4384	Difloxacin HCl	none
SW219213-1	S4178	Climbazole	Others
SW222241-1	S4385	Fosfomycin Tromethamine	none
SW220148-1	S4179	Mezlocillin Sodium	Others
SW220055-1	S4386	Acetarsone	none
SW196762-3	S4181	Nicardipine HCl	Others
SW028069-4	S4387	Bendroflumethiazide	none
SW149238-4	S4182	Nifuroxazide	Others
SW219774-1	S4388	Bentiromide	none
SW197652-4	S4064	Escitalopram Oxalate	SERT
SW222238-1	S4286	Anidulafungin (LY303366)	Others
SW197044-3	S4065	Guanabenz Acetate	Adrenergic.Receptor.agonist
SW197258-4	S4288	Chloroambucil	DNA.RNA.Synthesis
SW196447-4	S4068	Tinidazole	Others
SW196611-3	S4289	MetoclopraMide HCl	Dopamine.Receptor.antagonist
SW220255-1	S4070	Guanidine HCl	Others
SW219113-1	S4290	Digoxin	Sodium.Channel
SW219615-1	S4071	Griseofulvin	Microtubule.Associated
SW196595-3	S4291	Labetalol HCl	Adrenergic.Receptor.antagonist
SW197264-3	S4072	Decamethonium Bromide	AChR.agonist
SW197007-3	S4292	Diphenidol HCl	AChR.agonist
SW219149-1	S4073	Sodium 4-Aminosalicylate	NF-kB
SW197234-3	S4293	Promethazine HCl	Histamine.Receptor
SW219150-1	S4074	Sodium Nitrite	Others
SW196878-3	S4294	Procainamide HCl	Sodium.Channel
SW197630-2	S4184	Penciclovir	Others
SW199402-2	S4389	Bephenium Hydroxynaphthoate	none
SW196661-4	S4185	Tiratricol	Others
SW101231-2	S4390	Brucine	none
SW219200-1	S4186	Domiphen Bromide	Others
SW219188-1	S4187	Salicylanilide	Others
SW220062-1	S4394	Clofoctol	none
SW219189-1	S4188	Sasapyrine	Others
SW222254-1	S4395	Dichlorisone Acetate	none
SW220003-1	S4189	Cyclandelate	Others
SW197220-3	S4396	Digoxigenin	none
SW089640-2	S4190	Cinchophen	Others
SW196828-3	S4397	Diperodon HCl	none
SW100974-2	S4191	Betamipron	Others
SW220080-1	S4398	Isoxicam	none
SW219789-1	S4075	Zinc Pyrithione	Proton.Pump
SW219723-1	S4295	Meclofenamate Sodium	COX
SW219414-1	S4076	Propranolol HCl	Adrenergic.Receptor.antagonist
SW219115-1	S4297	Mupirocin	DNA.RNA.Synthesis
SW219760-1	S4077	Mequinol	Others
SW196402-3	S4299	Dicoumarol	Others
SW196700-3	S4078	Mefenamic Acid	COX
SW196358-4	S4302	Alexidine HCl	none
SW220154-1	S4079	Ticagrelor	P2.Receptor
SW219793-1	S4303	9-Aminoacridine	none
SW196688-3	S4080	Triamterene	Sodium.Channel
SW220113-1	S4304	Anisindione	none
SW196656-2	S4081	Sulfacetamide Sodium	Autophagy
SW220086-1	S4305	Anisotropine Methylbromide	none
SW219603-1	S4082	Spiramycin	Others
SW197075-3	S4308	Benzthiazide	none
SW197769-3	S4400	Lofexidine HCl	none
SW196356-3	S4194	Azaguanine-8	Others
SW196756-3	S4401	Nifenazone	none
SW219614-1	S4195	Broxyquinoline	Others
SW220085-1	S4402	Oxeladin Citrate	none
SW219258-1	S4196	Ethacridine lactate monohydrate	Others
SW199569-2	S4404	Pasiniazid	none
SW197218-3	S4197	Bemegride	Others
SW199118-2	S4405	Picrotoxinin	none
SW219866-1	S4198	Aminothiazole	Others
SW196641-3	S4406	Pindolol	none
SW196394-3	S4199	Antazoline HCl	Others
SW196649-4	S4407	Prochlorperazine Dimaleate	none
SW219278-1	S4200	Tolperisone HCl	Others
SW219817-1	S4408	Procodazole	none
SW197640-2	S4084	Lomerizine HCl	Others
SW197068-3	S4310	Butacaine	none
SW219529-1	S4085	Levobetaxolol HCl	Others
SW222262-1	S4311	Calcium Gluceptate	none
SW196603-4	S4086	Loxapine Succinate	Others
SW220111-1	S4312	Carbadox	none
SW219966-1	S4088	Flumethasone	Others
SW197161-3	S4314	Ceftazidime Pentahydrate	none
SW219967-1	S4089	Halobetasol Propionate	Others
SW220032-1	S4315	Clinafoxacin HCl	none
SW196526-3	S4090	Fenspiride HCl	Others
SW196897-2	S4316	Clopamide	none
SW219376-1	S4091	Ifenprodil Tartrate	GluR.antagonist
SW196902-3	S4317	Clorgyline HCl	none
SW197114-3	S4092	Pramoxine HCl	Others
SW222239-1	S4318	Colistimethate Sodium	none
SW197224-3	S4201	Florfenicol	Others
SW101229-4	S4409	Quipazine Maleate	none
SW196662-4	S4202	Verapamil HCl	Others
SW220001-1	S4411	Phosphatidylcholine	none
SW199230-2	S4203	Furaltadone HCl	Others
SW219750-1	S4413	Nitarsone	none
SW219090-1	S4204	Isosorbide	Others
SW219751-1	S4414	Sodium 4-aminohippurate Hydrate	none
SW219819-1	S4205	Dibenzothiophene	Others
SW197096-3	S4416	Trimipramine Maleate	none
SW219210-1	S4206	Cysteamine HCl	Others
SW220098-1	S4420	Mefloquine HCl	Others
SW196355-3	S4207	Clofibric Acid	Others
SW219917-1	S4627	TTNPB (Arotinoid Acid)	Others
SW219799-1	S4208	Chromocarb	Others
SW220061-1	S4900	Tenovin-6	p53
SW219528-1	S4095	Difluprednate	Others
SW198893-2	S4319	Dibenzepine HCl	none
SW220019-1	S4096	Droperidol	Others
SW197221-3	S4320	Dimaprit 2HCl	none
SW219963-1	S4097	Dydrogesterone	Others
SW197055-3	S4321	Diphenylpyraline HCl	none
SW219993-1	S4098	Halcinonide	Others
SW196836-4	S4322	Disopyramide Phosphate	none
SW219466-1	S4099	Dexlansoprazole	Others
SW220072-1	S4323	Emetine	none
SW197602-3	S4100	Esmolol HCl	Others
SW220095-1	S4326	Ethoxzolamide	none
SW219066-1	S4101	Voglibose	Others
SW196346-3	S4327	Famprofazone	none
SW219286-1	S4102	Eprosartan Mesylate	Others
SW197083-3	S4330	Isoetharine Mesylate	none
SW219289-1	S4209	Chlorocresol	Others
SW219193-1	S4901	JNK-IN-8	JNK
SW197074-3	S4210	Benzocaine	Others
SW220245-1	S4902	QNZ (EVP4593)	TNF-alpha
SW197679-2	S4211	Montelukast Sodium	Others
SW220159-1	S4904	JZL184	Others
SW219583-1	S4213	Dirithromycin	Others
SW219322-1	S4907	SC-514	IkB.IKK
SW219111-1	S4214	Sucralose	Others
SW219948-1	S4908	SN-38	Topoisomerase
SW219100-1	S4216	Valnemulin HCl	Others
SW219918-1	S4921	MNS (3,4-Methylenedioxy-beta-nitrostyrene, MDBN)	p97
SW219577-1	S4217	Liothyronine Sodium	Others
SW219326-1	S4926	(R)-Nepicastat HCl	Hydroxylase
SW196387-3	S4219	Azaperone	Others
SW220133-1	S5001	Tofacitinib (CP-690550) Citrate	JAK
SW219273-1	S4104	Diminazene Aceturate	Others
SW198922-2	S4331	Meclocycline Sulfosalicylate	none
SW219512-1	S4105	Closantel Sodium	Others
SW220308-1	S4332	Medrysone	none
SW198946-2	S4106	Closantel	Others
SW220292-1	S4333	Mepiroxol	none
SW196840-4	S4107	Clofazimine	Others
SW196983-4	S4334	Mesoridazine Besylate	none
SW219573-1	S4109	Lorcaserin HCl	5HTR.agonist
SW198971-2	S4335	Metaproterenol Sulfate	none
SW219638-1	S4110	Estradiol Benzoate	Others
SW222258-1	S4336	Metaraminol Bitartrate	none
SW219292-1	S4111	Dicloxacillin Sodium	Others
SW196746-3	S4337	Methapyrilene HCl	none
SW219514-1	S4112	Desvenlafaxine Succinate	SERT.NET
SW196992-3	S4338	Methoxamine HCl	none
SW199648-3	S4220	Bosentan	Endothelin.Receptor
SW219384-1	S5002	Fingolimod (FTY720) HCl	S1P.Receptor
SW196858-4	S4221	Benzbromarone	Others
SW222242-1	S5003	Tacrolimus (FK506)	Others
SW219093-1	S4222	Piperacillin Sodium	Others
SW222260-1	S5004	Pimecrolimus	none
SW219575-1	S4223	Mevastatin	HMG-CoA.Reductase
SW219403-1	S6002	NXY-059	Others
SW219107-1	S4224	Erythritol	Others
SW219696-1	S6003	Ataluren (PTC124)	CFTR
SW196821-3	S4225	Mexiletine HCl	Others
SW219722-1	S6005	VX-702	p38.MAPK
SW219061-1	S4227	Fidaxomicin	Others
SW219566-1	S7000	AP26113	ALK
SW219098-1	S4228	Fluorometholone Acetate	Others
SW219910-1	S7007	MEK162 (ARRY-162, ARRY-438162)	MEK
SW219514-2	S4113	Desvenlafaxine	SERT.NET
SW197003-3	S4339	Meticrane	none
SW197511-2	S4114	Triclabendazole	Others
SW220105-1	S4340	Moxalactam Disodium	none
SW220069-1	S4116	Isovaleramide	Others
SW220309-1	S4341	Nalmefene HCl	none
SW219552-1	S4118	Histamine 2HCl	Histamine.Receptor
SW197230-4	S4342	Nialamide	none
SW197608-4	S4119	Pefloxacin Mesylate Dihydrate	Topoisomerase
SW196906-3	S4343	Oxethazaine	none
SW196439-3	S4120	Sulconazole Nitrate	Others
SW219956-1	S4344	Oxprenolol HCl	none
SW219074-1	S4122	Tilmicosin	Others
SW196777-4	S4345	Pentoxifylline	none
SW197240-3	S4123	Timolol Maleate	Adrenergic.Receptor.antagonist
SW197661-2	S4346	Physostigmine Salicylate	none
SW197016-3	S4229	Oxybuprocaine HCl	Others
SW220209-1	S7008	PP2	Src
SW197319-4	S4230	Oxaprozin	Others
SW220303-1	S7010	GDC-0152	IAP
SW196587-4	S4231	Pilocarpine HCl	Others
SW220103-1	S7015	Birinapant	IAP
SW219579-1	S4232	Nithiamide	Others
SW220201-1	S7016	VS-5584 (SB2343)	PI3K
SW197017-3	S4233	Zoxazolamine	Others
SW219482-1	S7018	CZC24832	PI3K
SW196469-3	S4235	Phenazopyridine HCl	Others
SW219162-1	S7023	Z-VAD-FMK	Caspase
SW196647-3	S4237	Primaquine Diphosphate	Others
SW219435-1	S7024	Stattic	STAT
SW219304-1	S4238	Cepharanthine	Others
SW219508-1	S7025	Embelin	IAP
SW196909-3	S4124	Tolazoline HCl	Adrenergic.Receptor.antagonist
SW196470-3	S4347	Pipenzolate Bromide	none
SW219199-1	S4125	Sodium Phenylbutyrate	HDAC
SW197054-3	S4348	Piromidic Acid	none
SW197469-2	S4128	Troxipide	Others
SW196436-3	S4349	Procyclidine HCl	none
SW219837-1	S4131	Levodropropizine	Histamine.Receptor
SW220108-1	S4350	R-(-)-Apomorphine HCl Hemihydrate	none
SW219682-1	S4132	Deoxyarbutin	Others
SW220070-1	S4351	Ractopamine HCl	none
SW219362-1	S4135	Clorprenaline HCl	Others
SW197115-3	S4352	Rolitetracycline	none
SW199610-3	S4136	Carprofen	Others
SW196677-3	S4353	Terfenadine	none
SW196825-3	S4138	Dropropizine	Others
SW197184-3	S4354	Thiostrepton	none
SW220008-1	S4239	Bergapten	Others
SW219822-1	S7028	IPI-145 (INK1197)	PI3K
SW197008-4	S4240	Doxylamine Succinate	Others
SW219802-1	S7029	AZD2461	PARP
SW220088-1	S4242	Cetrimonium Bromide (CTAB)	Others
SW222243-1	S7033	GSK2656157	PERK
SW219997-1	S4243	Deoxycorticosterone acetate	none
SW219757-1	S7036	XL019	JAK
SW196666-3	S4244	Serotonin HCl	Others
SW220173-1	S7037	Wnt-C59 (C59)	Wnt.beta-catenin
SW219045-1	S4245	Sodium ascorbate	Others
SW218184-2	S7039	PD168393	EGFR
SW198639-2	S4246	Tranylcypromine (2-PCPA) HCl	Histone.demethylases
SW219684-1	S7040	AZD3514	Androgen.Receptor.antagonist
SW219198-1	S4247	Prucalopride Succinat	Others
SW219450-1	S7041	CX-6258 HCl	Pim
SW196927-3	S4139	Cyclizine 2HCl	Histamine.Receptor
SW199391-3	S4355	Thonzonium Bromide	none
SW219233-1	S4141	Dinitolmide	Others
SW196991-3	S4356	Tolazamide	none
SW196836-3	S4143	Pentoxyverine Citrate	Others
SW033163-6	S4357	Tacrine HCl	none
SW197002-3	S4144	Amprolium HCl	Others
SW196639-3	S4358	Pimozide	none
SW222236-1	S4146	Bacitracin	Others
SW197107-3	S4359	Carbachol	none
SW220264-1	S4147	Azithromycin Dihydrate	none
SW220081-1	S4360	Tolmetin Sodium	none
SW219370-1	S4148	Ampicillin Trihydrate	Others
SW196546-3	S4361	Cinoxacin	none
SW219513-1	S4149	Amfenac Sodium Monohydrate	Others
SW196116-4	S4362	Glafenine HCl	none
SW219148-1	S4248	Bromfenac Sodium	Others
SW220015-1	S7046	Brefeldin A	ATPase
SW219253-1	S4249	Flopropione	Others
SW219655-1	S7048	BMN 673	PARP
SW196429-3	S4250	Sulfamethoxypyridazine	Others
SW220116-1	S7049	Oprozomib (ONX 0912)	Proteasome
SW197745-2	S4251	Phenothiazine	Others
SW219703-1	S7050	AZ20	ATM.ATR
SW220100-1	S4252	Mechlorethamine HCl	Others
SW222244-1	S7051	CGI1746	BTK
SW220223-1	S4253	Epinastine HCl	Others
SW219937-1	S7059	VX-661	CFTR
SW196810-3	S4255	Quinacrine 2HCl	Others
SW220208-1	S7060	PP1	Src
SW155073-5	S4256	Buspirone HCl	Others
SW220122-1	S7062	EPZ5676	Histone.Methyltransferase
SW219540-1	S4151	Penfluridol	Others
SW220109-1	S4363	Noscapine HCl	none
SW197271-3	S4152	Ethamsylate	Others
SW220054-1	S4364	Phenothrin	none
SW196377-3	S4155	Chlorzoxazone	Others
SW220058-1	S4365	Phthalylsulfacetamide	none
SW196871-4	S4159	Bezafibrate	Others
SW197742-2	S4366	Pinacidil	none
SW197252-3	S4160	Penicillin G Sodium	Others
SW196336-3	S4368	Carbenoxolone Sodium	none
SW219833-1	S4161	Benzoic Acid	Others
SW197038-2	S4369	Hydrastinine HCl	none
SW197077-3	S4162	Benzethonium Chloride	Others
SW220110-1	S4370	Nicotine Ditartrate	none
SW219440-2	S4163	Doxycycline Hyclate	Others
SW196449-3	S4371	Pridinol Methanesulfonate	none
SW198917-2	S4257	Alizapride HCl	Others
SW219458-1	S7065	MK-8745	Aurora.Kinase
SW219226-1	S4258	Luliconazole	Others
SW219541-1	S7070	GSK J4 HCl	Histone.demethylases
SW219887-1	S4259	Vilazodone HCl	Others
SW196408-2	S7071	(+)-Bicuculline	GABA.Receptor.antagonist
SW219913-1	S4260	Tamibarotene	Others
SW219059-1	S7072	NMDA (N-Methyl-D-aspartic acid)	GluR.agonist
SW219938-1	S4261	EUK 134	Beta.Amyloid
SW203816-2	S7076	T0901317	Liver.X.Receptor
SW219343-1	S4263	Efaproxiral Sodium	Others
SW220134-1	S7077	Cilengitide	Integrin
SW219681-1	S4264	Etofibrate	Others
SW219393-1	S7079	SGC 0946	Histone.Methyltransferase
SW219515-1	S4265	Nicaraven	Others
SW219725-1	S7083	LDK378	ALK
SW219931-1	S7094	PF-3758309	PAK
SW220047-1	S7467	LB42708	Ftase
SW219524-1	S7096	KY02111	Wnt.beta-catenin
SW219730-1	S7470	Triapine	ribonucleotide.reductase
SW220175-1	S7097	HSP990 (NVP-HSP990)	HSP
SW220090-1	S7473	Nexturastat A	HDAC
SW220127-1	S7098	PD123319	RAAS
SW220265-1	S7482	EHT 1864	Rho
SW219535-1	S7099	(-)-Blebbistatin	ATPase
SW219729-1	S7484	FH535	Wnt.beta-catenin
SW220202-1	S7102	VE-822	ATM.ATR
SW220076-1	S7488	MPI-0479605	Kinesin
SW219766-1	S7104	AZD1208	Pim
SW219674-1	S7489	YH239-EE	Mdm2
SW219925-1	S7106	AZD3463	ALK
SW219859-1	S7490	WIKI4	Wnt.beta-catenin
SW220064-1	S7108	LGX818	RAF
SW219216-1	S7493	INH1	Microtubule.Associated
SW220194-1	S7110	(+)-JQ1	Epigenetic.Reader.Domain
SW219306-1	S7494	INH6	Microtubule.Associated
SW219857-1	S7111	NLG919	IDO
SW220078-1	S7497	CK-636	Arp2.3
SW219092-1	S7113	Zebularine	DNA.Methyltransferase
SW219697-1	S7499	ESI-09	Others
SW220039-1	S7114	NU6027	CDK
SW219611-1	S7500	HJC0350	Others
SW219382-1	S7115	AMG-517	TRPV
SW219220-1	S7501	HO-3867	STAT
SW219868-1	S7120	3-Deazaneplanocin A (DZNeP)	Histone.Methyltransferase
SW220066-1	S7505	(S)-crizotinib	MTH
SW219489-1	S7122	XL888	HSP
SW212510-3	S7508	JNK Inhibitor IX	JNK
SW220286-1	S2124	Xylose	Others
SW219518-1	S2387	Lappaconite HBr	Others
SW219958-1	S2125	Mestranol	Others
SW219309-1	S2389	Naringin Dihydrochalcone	Others
SW196570-4	S2126	Naftopidil	Adrenergic.Receptor.antagonist
SW219072-1	S2390	Polydatin	Others
SW219244-1	S2127	S- (+)-Rolipram	PDE
SW148203-4	S2391	Quercetin	PKC
SW219560-1	S2128	Bazedoxifene HCl	Estrogen.progestogen.Receptor_SERM
SW219920-1	S2392	Sesamin	Others
SW220294-1	S2130	Atropine	AChR.antagonist
SW220289-1	S2393	Sorbitol	Others
SW220196-1	S2131	Roflumilast	PDE
SW219329-1	S2394	Naringenin	P450
SW219692-1	S2134	AZD8330	MEK
SW219324-1	S2395	Rheochrysidin	Others
SW196403-2	S2271	Berberine HCl	Others
SW196701-3	S2519	Naphazoline HCl	Adrenergic.Receptor.agonist
SW220313-1	S2273	beta-Sitosterol	none
SW219274-2	S2521	Epinephrine Bitartrate	Adrenergic.Receptor.agonist
SW220275-1	S2276	Bilobalide	Others
SW219274-1	S2522	L-Adrenaline	Adrenergic.Receptor.agonist
SW197202-3	S2277	Caffeic Acid	Others
SW220143-1	S2524	Phenytoin sodium	Sodium.Channel
SW219594-1	S2280	Chlorogenic Acid	Others
SW203757-2	S2525	Phenytoin	Sodium.Channel
SW197197-2	S2281	Chrysin	Others
SW101224-2	S2526	Alizarin	P450
SW219716-1	S2282	Cinchonidine	Others
SW219323-1	S2527	Methacycline HCl	Others
SW220027-1	S2285	Cryptotanshinone	STAT
SW196923-5	S2528	Ciclopirox	Others
SW219532-1	S2149	GSK1292263	GPR
SW219124-1	S2396	Salidroside	Others
SW218115-2	S2151	LDE225 (NVP-LDE225,Erismodegib)	Hedgehog.Smoothened
SW196633-2	S2397	Palmatine chloride	Others
SW219885-1	S2153	CGS 21680 HCl	5-alpha.Reductase
SW219328-1	S2399	Dihydromyricetin	Others
SW219397-1	S2154	Dabigatran Etexilate	Others
SW219284-1	S2401	Sodium Danshensu	Others
SW219662-1	S2155	LY2608204	Others
SW219720-1	S2403	Tetrandrine	Calcium.Channel
SW219694-1	S2156	LY2886721	Others
SW219658-1	S2404	Isoliquiritigenin	Others
SW219852-1	S2158	KW-2449	FLT
SW219763-1	S2405	Sophocarpine	Others
SW219094-1	S2159	Tebipenem Pivoxil	Others
SW219732-1	S2406	Chrysophanic Acid	mTOR
SW220140-1	S2286	Cyclosporin A	Others
SW199608-2	S2529	Dopamine HCl	Dopamine.Receptor.agonist
SW219952-1	S2287	Cytisine	Others
SW219241-1	S2531	Asaraldehyde	COX
SW220011-1	S2290	Dihydroartemisinin (DHA)	Others
SW220267-1	S2532	L-Ascorbyl 6-palmitate	Others
SW219077-1	S2292	Diosmin	Others
SW219275-1	S2533	Ritodrine HCl	Adrenergic.Receptor.agonist
SW220285-1	S2293	DL-Carnitine HCl	Others
SW196721-3	S2534	Isoconazole nitrate	Others
SW219906-1	S2295	Emodin	Others
SW196500-3	S2535	Econazole nitrate	Others
SW219582-1	S2296	Enoxolone	Others
SW196614-4	S2536	Miconazole	Others
SW219914-1	S2298	Fisetin	Others
SW197526-3	S2537	Secnidazole	Others
SW219346-1	S2160	Almorexant HCl	OX.Receptor
SW219224-1	S2407	Curcumol	Others
SW219923-1	S2161	RAF265 (CHIR-265)	RAF
SW219828-1	S2408	Cephalomannine	Others
SW219486-1	S2162	AZD1480	JAK
SW219049-1	S2409	10-Deacetylbaccatin-III	Others
SW220233-1	S2163	PF-4708671	S6.Kinase
SW219121-1	S2410	Paeoniflorin	Others
SW219409-1	S2168	PD128907 HCl	Dopamine.Receptor.agonist
SW219132-1	S2411	Geniposide	Others
SW219143-1	S2169	Rosuvastatin Calcium	HMG-CoA.Reductase
SW220280-1	S2412	Genipin	Others
SW219469-1	S2170	Givinostat (ITF2357)	HDAC
SW220053-1	S2413	Geniposidic acid	Others
SW219281-1	S2173	Telotristat Etiprate (LX 1606 Hippurate)	Hydroxylase
SW219065-1	S2415	Astragaloside A	TGF-beta.Smad
SW219915-1	S2299	Formononetin	Others
SW220057-1	S2538	Acetanilide	Others
SW219616-1	S2300	Ferulic Acid	Others
SW196384-4	S2541	Clomipramine HCl	5HTR.antagonist
SW219588-1	S2302	Glycyrrhizic Acid	Others
SW196782-3	S2542	Phenformin HCl	AMPK
SW197103-2	S2303	Gossypol	Others
SW220218-1	S2543	Ceftiofur HCl	Others
SW196552-2	S2304	Gramine	Others
SW219096-1	S2545	Scopine	Adrenergic.Receptor.agonist
SW219585-1	S2306	Gynostemma Extract	Others
SW219041-1	S2547	Tiotropium Bromide hydrate	AChR.antagonist
SW197026-2	S2308	Hesperetin	Histamine.Receptor
SW219096-2	S2548	Scopine HCl	Others
SW219122-1	S2309	Hesperidin	Others
SW219146-1	S2549	Trospium chloride	AChR.antagonist
SW197138-3	S2177	Dichlorphenamide	Others
SW219114-1	S2417	20-Hydroxyecdysone	Others
SW219936-1	S2178	AG-14361	PARP
SW220037-1	S2420	Aloperine	Others
SW219960-1	S2179	LY2784544	JAK
SW197593-2	S2422	Ipriflavone (Osteofix)	Others
SW219743-1	S2180	MLN2238	Proteasome
SW220315-1	S2423	10-Hydroxycamptothecin	Topoisomerase
SW219744-1	S2181	MLN9708	Proteasome
SW219908-1	S2424	Hypoxanthine	none
SW218123-2	S2182	SB743921	Kinesin
SW219526-1	S2425	Apocynin	Others
SW219180-1	S2185	AST-1306	EGFR.ERBB
SW219613-1	S2437	Rotundine	Dopamine.Receptor.antagonist
SW219461-1	S2186	SB505124	TGF-beta.Smad
SW197214-4	S2438	Synephrine HCl	Adrenergic.Receptor.agonist
SW197494-3	S2310	Honokiol	MEK
SW197495-2	S2550	Tolterodine tartrate	AChR.antagonist
SW219598-1	S2311	Hyodeoxycholic acid (HDCA)	Others
SW219519-1	S2551	Sulbactam sodium	Others
SW219125-1	S2312	Icariin	PDE
SW197471-3	S2552	Azelastine HCl	Histamine.Receptor
SW219849-1	S2313	Indole-3-carbinol	Others
SW218068-2	S2553	5-Aminolevulinic acid HCl	Others
SW197199-2	S2314	Kaempferol	Others
SW000346-2	S2554	Daphnetin	DNA.RNA.Synthesis
SW197051-3	S2316	Kinetin	Others
SW219043-1	S2555	Clarithromycin	P450
SW219129-1	S2317	L-(+)-Rhamnose Monohydrate	Others
SW197573-6	S2556	Rosiglitazone	PPAR
SW219576-1	S2319	Limonin	Others
SW197656-2	S2557	Terbinafine HCl	Others
SW219628-1	S2187	Avasimibe	P450
SW219951-1	S2439	Guanosine	Others
SW219260-1	S2192	AZD8931 (Sapitinib)	EGFR.ERBB
SW220272-1	S2442	Inosine	Others
SW220052-1	S2193	GSK461364	PLK
SW196681-3	S2443	Tolbutamide	Potassium.Channel
SW219254-2	S2194	R406	Syk
SW219172-1	S2446	Levosimendan	Others
SW220198-1	S2195	CYT997 (Lexibulin)	Microtubule.Associated
SW220024-1	S2449	Forskolin	cAMP
SW218133-2	S2198	SGI-1776 free base	Pim
SW219593-1	S2450	Equol	Estrogen.progestogen.Receptor_agonist
SW222231-1	S2199	Aliskiren Hemifumarate	RAAS
SW219892-1	S2451	Amantadine HCl	Dopamine.Receptor.antagonist
SW220169-1	S2201	BMS-794833	MET.VEGFR
SW196823-6	S2452	Amfebutamone HCl	Dopamine.Receptor.antagonist
SW196433-3	S2320	Luteolin	PDE
SW219998-1	S2559	Cortisone acetate	Others
SW219728-1	S2321	Magnolol	Others
SW196333-5	S2560	Amiloride hydrochloride dihydrate	Sodium.Channel
SW220044-1	S2322	(+)-Matrine	Opioid.Receptor.agonist
SW196898-3	S2561	Clomifene citrate	Estrogen.progestogen.Receptor_SERM
SW219127-1	S2323	Methyl-Hesperidin	Others
SW219136-1	S2564	Cloxacillin Sodium	Others
SW219330-1	S2325	Morin Hydrate	Others
SW219371-1	S2565	Amoxicillin Sodium	Others
SW196616-2	S2326	Myricetin	Others
SW197212-2	S2566	Isoprenaline HCl	Adrenergic.Receptor.agonist
SW219331-1	S2327	Myricitrin	Others
SW219990-1	S2567	Medroxyprogesterone acetate	Estrogen.progestogen.Receptor_agonist
SW219624-1	S2328	Nalidixic acid	Others
SW219446-1	S2569	Phenylephrine HCl	Adrenergic.Receptor.agonist
SW219930-1	S2202	NVP-BHG712	Ephrin.receptor
SW196391-3	S2453	Benserazide HCl	AAAD.DOPA.decarboxylase.inhibitor
SW219293-1	S2205	OSI-420	EGFR
SW197015-3	S2454	Bupivacaine HCl	cAMP
SW219556-1	S2207	PIK-293	PI3K
SW197254-3	S2455	Bethanechol chloride	AChR.agonist
SW219962-1	S2208	Formestane	Aromatase
SW196373-5	S2456	Chlorpromazine HCl	Potassium.Channel
SW219623-1	S2214	AZ 960	JAK
SW219128-2	S2457	Clindamycin HCl	Others
SW219339-1	S2215	DAPT (GSI-IX)	Gamma-secretase
SW197681-3	S2458	Clonidine HCl	Adrenergic.Receptor.agonist
SW219659-1	S2216	Mubritinib (TAK 165)	ERBB
SW220247-1	S2459	Clozapine	5HTR.antagonist
SW197790-4	S2217	Irinotecan HCl Trihydrate	Topoisomerase
SW197453-4	S2460	Pramipexole	Dopamine.Receptor.agonist
SW219654-1	S2329	Naringin	Others
SW219980-1	S2570	Prednisolone acetate (Omnipred)	none
SW220314-1	S2331	Neohesperidin dihydrochalcone (Nhdc)	none
SW196411-3	S2573	Tetracaine HCl	Calcium.Channel
SW219653-1	S2332	Neohesperidin	Others
SW196293-4	S2574	Tetracycline HCl	Others
SW197566-2	S2333	Nobiletin	Others
SW196748-3	S2576	Xylometazoline HCl	Others
SW219587-1	S2334	Oleanolic Acid	Others
SW196989-3	S2577	Phenacetin	COX
SW219105-1	S2335	Oridonin	Others
SW198799-2	S2579	Zidovudine	Reverse.Transcriptase
SW219707-1	S2336	Orotic acid (6-Carboxyuracil)	Others
SW199393-2	S2581	Quinapril HCl	RAAS
SW219438-1	S2337	Osthole	Others
SW197006-3	S2583	Thiamphenicol	Others
SW220211-1	S2218	PP242	mTOR
SW196931-3	S2461	Domperidone	Dopamine.Receptor.antagonist
SW219679-1	S2219	CYT387	JAK
SW219637-1	S2466	Estriol	Estrogen.progestogen.Receptor_antagonist
SW220229-1	S2220	SB590885	RAF
SW197536-3	S2467	Famciclovir	Others
SW220296-1	S2221	Apatinib	VEGFR
SW196522-3	S2468	Fenbendazole	Others
SW220305-1	S2222	PF 3716556	ATPase
SW219969-1	S2470	Fluocinolone Acetonide	Others
SW219225-1	S2224	UK 383367	Procollagen.C.Proteinase
SW196544-3	S2471	Gallamine Triethiodide	AChR.antagonist
SW219688-1	S2225	TAME	E3.Ligase.
SW219759-1	S2473	Hexestrol	Estrogen.progestogen.Receptor_agonist
SW219823-1	S2226	CAL-101 (Idelalisib, GS-1101)	PI3K
SW197805-5	S2475	Imatinib (STI571)	ABL
SW220031-1	S2338	Oxymatrine	Others
SW219970-1	S2584	Clobetasol propionate	Others
SW219250-1	S2339	Paeonol	Others
SW197031-3	S2585	Brompheniramine hydrogen maleate	Histamine.Receptor
SW220012-1	S2341	(-)-Parthenolide	E3.Ligase.
SW219154-1	S2586	Dimethyl Fumarate	Others
SW219308-1	S2342	Phloretin	Others
SW219087-1	S2589	Miglitol	Others
SW219344-1	S2343	Phlorizin	Others
SW197561-3	S2590	Pioglitazone	Others
SW196642-2	S2344	Piperine	Others
SW219182-1	S2593	Tolvaptan	Vasopressin.Receptor
SW219894-1	S2346	Puerarin	Others
SW219170-1	S2594	Pramiracetam	Others
SW148203-5	S2347	Quercetin Dihydrate	Others
SW219516-1	S2596	Clindamycin palmitate HCl	Others
SW220212-1	S2227	PIK-294	PI3K
SW219756-1	S2476	Itraconazole	Others
SW219313-1	S2228	VX-765	Caspase
SW219067-1	S2479	Lincomycin HCl	Others
SW219608-1	S2229	Eltrombopag	Others
SW196602-3	S2480	Loperamide HCl	Opioid.Receptor.agonist
SW219460-1	S2230	LY2157299	TGF-beta.Smad
SW219347-1	S2481	Manidipine	Calcium.Channel
SW220176-1	S2231	Telatinib	VEGFR.KIT.PDGFR
SW219348-1	S2482	Manidipine 2HCl	Calcium.Channel
SW196882-3	S2232	Ketanserin	5HTR.antagonist
SW197308-3	S2484	Milrinone	ATPase
SW219428-1	S2233	Esomeprazole Sodium	ATPase
SW196745-5	S2485	Mitoxantrone HCl	Others
SW218140-2	S2235	Volasertib (BI 6727)	PLK
SW196730-3	S2486	Moroxydine HCl	Others
SW220226-1	S2349	Rutaecarpine	Others
SW196731-3	S2599	L-Thyroxine	Others
SW219240-1	S2350	Rutin	Others
SW196994-3	S2601	Gliclazide	Potassium.Channel
SW219123-1	S2351	Salicin	Others
SW196824-3	S2602	Acemetacin	COX
SW219581-1	S2354	Sclareol	Others
SW219434-1	S2603	Tioxolone	Carbonic.Anhydrase
SW219051-1	S2355	Sclareolide	Others
SW219592-1	S2604	Dehydroepiandrosterone (DHEA)	Androgen.Receptor.antagonist
SW219961-1	S2356	Shikimic Acid	Others
SW219495-1	S2605	Idebenone	Others
SW219134-1	S2357	Silibinin	Others
SW219999-1	S2606	Mifepristone	Estrogen.progestogen.Receptor_antagonist
SW219354-1	S2358	Silymarin	Others
SW196920-4	S2607	Buflomedil HCl	Others
SW219676-1	S2238	Palomid 529 (P529)	mTOR
SW196951-2	S2487	Mycophenolic acid	Others
SW219084-1	S2239	Tubacin	HDAC
SW197528-2	S2489	Nateglinide	Potassium.Channel
SW219290-1	S2240	Fesoterodine Fumarate	AChR.antagonist
SW219737-1	S2491	Nitrendipine	Calcium.Channel
SW219459-1	S2243	Degrasyn (WP1130)	DUB
SW199300-2	S2492	Novobiocin Sodium	Others
SW219772-1	S2244	AR-42	HDAC
SW220248-1	S2493	Olanzapine	5HTR.antagonist
SW218149-2	S2247	BKM120 (NVP-BKM120, Buparlisib)	PI3K
SW197771-3	S2494	Olopatadine HCl	Histamine.Receptor
SW218157-2	S2248	CX-4945 (Silmitasertib)	Others
SW196632-3	S2495	Oxymetazoline HCl	Adrenergic.Receptor.agonist
SW197458-3	S2250	(-)-Epigallocatechin Gallate	Others
SW197369-5	S2496	Ozagrel	Factor.Xa
SW219295-1	S2359	Sinomenine	Others
SW219968-1	S2608	Fluocinonide	Others
SW197214-5	S2362	Synephrine	Adrenergic.Receptor.agonist
SW219810-1	S2610	Lonidamine	Others
SW219232-1	S2363	Tangeretin	Others
SW220290-1	S2612	Ribitol	Others
SW219821-1	S2364	Tanshinone I	Others
SW197163-3	S2613	Clorsulon	Others
SW220025-1	S2365	Tanshinone IIA	Others
SW197045-3	S2614	Arecoline	AChR.agonist
SW197539-2	S2366	Taxifolin (Dihydroquercetin)	Others
SW219276-1	S2615	Noradrenaline bitartrate monohydrate	Others
SW219265-1	S2367	Tetrahydropapaverine HCl	Others
SW220152-1	S2617	TAK-733	MEK
SW219652-1	S2369	Troxerutin	Others
SW219780-1	S2619	MG-132	Proteasome
SW219509-1	S2252	(+)-Usniacin	Others
SW219131-1	S2497	Pancuronium dibromide	AChR.antagonist
SW219851-1	S2253	3-Indolebutyric acid (IBA)	Others
SW220291-1	S2498	D-Pantothenic acid	Others
SW197287-3	S2256	4-Methylumbelliferone (4-MU)	Others
SW197327-3	S2499	Phenoxybenzamine HCl	Adrenergic.Receptor.antagonist
SW219270-1	S2258	Esculin	Others
SW196964-3	S2500	Propafenone HCl	Sodium.Channel
SW219916-1	S2259	Aloe-emodin	Others
SW219470-1	S2502	Quinine HCl Dihydrate	Others
SW219126-1	S2260	Laetrile	Others
SW197043-4	S2503	Racecadotril	Opioid.Receptor.antagonist
SW219075-1	S2261	Andrographolide	Others
SW220270-1	S2504	Ribavirin	Others
SW196866-2	S2262	Apigenin	P450
SW197573-4	S2505	Rosiglitazone maleate	PPAR
SW219586-1	S2370	Ursolic Acid	Others
SW219741-1	S2620	GSK256066	PDE
SW219618-1	S2371	Vanillylacetone	Others
SW219680-1	S2621	AZD5438	CDK
SW219800-1	S2372	Xanthone	Others
SW218262-2	S2622	PP121	PDGFR
SW199050-2	S2373	Yohimbine HCl	Others
SW219490-1	S2623	Omecamtiv mecarbil (CK-1827452)	ATPase
SW219417-1	S2374	5-hydroxytryptophan (5-HTP)	Others
SW220246-1	S2624	OSI-027	mTOR
SW219091-1	S2375	Aloin	Others
SW219234-1	S2625	Fostamatinib (R788)	Syk
SW219046-1	S2376	Ammonium Glycyrrhizinate	Others
SW219621-1	S2626	LY2603618	Chk
SW219333-1	S2377	Biochanin A	Others
SW219287-1	S2627	Tubastatin A HCl	HDAC
SW219647-1	S7145	AZD1080	GSK-3
SW219350-1	S7565	WH-4-023	Src
SW220065-1	S7146	DMH1	BMP
SW219497-1	S7566	IM-12	GSK-3
SW220045-1	S7147	LDN-212854	BMP
SW219363-1	S7587	INCB024360	IDO
SW220112-1	S7148	ML347	BMP
SW219745-1	S7589	N6022	Others
SW219844-1	S7149	NSC 319726	p53
SW219695-1	S7595	Santacruzamate A (CAY10683)	HDAC
SW220074-1	S7152	C646	Histone.Acetyltransferase
SW220104-1	S7597	BV-6	IAP
SW219661-1	S7153	10058-F4	c-Myc
SW220020-1	S7605	Filgotinib (GLPG0634)	JAK
SW220293-1	S7155	Batimastat (BB-94)	MMP
SW220160-1	S7635	Lomitapide	Others
SW218170-2	S7157	Ilomastat (GM6001, Galardin)	MMP
SW220259-1	S7685	SecinH3	GDP.GTP.Exchange.Factor.Inhibitor
SW219405-1	S7158	LY2835219	CDK
SW133688-2	S8000	Tenovin-1	p53
SW220178-1	S7162	Mdivi-1	Dynamin
SW219836-1	S8001	Rocilinostat (ACY-1215)	HDAC
SW219705-1	S7165	UNC1999	Histone.Methyltransferase
SW219650-1	S8002	GSK2636771	PI3K
SW219860-1	S7167	SSR128129E	FGFR
SW220120-1	S8003	PQ 401	IGFR
SW220115-1	S7172	ONX-0914 (PR-957)	Proteasome
SW219203-1	S8004	ZM 39923 HCl	JAK
SW219474-1	S7173	AVL-292	BTK
SW125737-2	S8005	SMI-4a	Pim
SW123515-2	S7176	SKI II	S1P.Receptor
SW218202-2	S8006	BIX 01294	Histone.Methyltransferase
SW218055-2	S1001	ABT-263 (Navitoclax)	Bcl-2
SW066807-3	S7085	IWP-2	Wnt.beta-catenin
SW218108-2	S1002	ABT-737	Bcl-2
SW219053-1	S7086	IWR-1-endo	Wnt.beta-catenin
SW218116-2	S1003	Linifanib (ABT-869)	VEGFR
SW219485-1	S7087	GSK2334470	PDK-1
SW219820-1	S1004	Veliparib (ABT-888)	PARP
SW220042-1	S7088	UNC1215	Epigenetic.Reader.Domain
SW219464-1	S1005	Axitinib	VEGFR.KIT.PDGFR
SW208097-4	S7090	GSK923295	Kinesin
SW218134-2	S1006	Saracatinib (AZD0530)	Src
SW222245-1	S7091	Zotarolimus(ABT-578)	mTOR
SW219900-1	S1007	FG-4592	HIF
SW127713-2	S7092	SANT-1	Hedgehog.Smoothened
SW202561-3	S1008	Selumetinib (AZD6244)	MEK
SW220299-1	S7093	IPA-3	PAK
SW219713-1	S1112	SGX-523	MET
SW219645-1	S7256	SGC-CBP30	Epigenetic.Reader.Domain
SW218127-2	S1113	GSK690693	Akt
SW219630-1	S7257	CNX-774	BTK
SW220206-1	S1114	JNJ-38877605	MET
SW220084-1	S7258	SKLB1002	VEGFR
SW219669-1	S1115	Odanacatib (MK-0822)	Cathepsin.K
SW219806-1	S7261	Beta-Lapachone	Topoisomerase
SW220131-1	S1116	Palbociclib (PD-0332991) HCl	CDK
SW219735-1	S7263	AZD1981	GPR
SW219112-1	S1117	Triciribine	Akt
SW220028-1	S7265	MM-102	Histone.Methyltransferase
SW219812-1	S1118	XL147	PI3K
SW220205-1	S7266	Golgicide A	ATPase
SW218093-3	S1119	Cabozantinib (XL184, BMS-907351)	MET.VEGFR
SW219505-1	S7269	PD173955	ABL
SW219794-1	S1220	OSI-930	VEGFR.KIT.PDGFR
SW220056-1	S7450	FH1(BRD-K4477)	Others
SW219867-1	S1221	Dacarbazine	DNA.RNA.Synthesis
SW220075-1	S7451	FPH1 (BRD-6125)	Others
SW220147-1	S1222	Dexrazoxane HCl (ICRF-187, ADR-529)	Others
SW219626-1	S7452	FPH2 (BRD-9424)	Others
SW219442-1	S1223	Epirubicin HCl	Topoisomerase
SW220092-1	S7458	VER-49009	HSP
SW219151-1	S1224	Oxaliplatin	DNA.RNA.Synthesis
SW220170-1	S7459	VER-50589	HSP
SW219048-1	S1225	Etoposide	Topoisomerase
SW219783-1	S7460	BTB06584	Fo-ATPase
SW220188-1	S1226	KU-0063794	mTOR
SW219631-1	S7461	LDC000067	CDK
SW197106-5	S1227	Raloxifene HCl	Estrogen.progestogen.Receptor_antagonist
SW219683-1	S7462	PI-1840	Proteasome
SW220268-1	S1364	Epothilone B (EPO906, Patupilone)	Microtubule.Associated
SW218182-2	S8056	Lomeguatrib	DNA.Methyltransferase
SW219387-1	S1366	BMS-707035	Integrase
SW219864-1	S8057	Pacritinib (SB1518)	JAK
SW219946-1	S1367	Amonafide	Topoisomerase
SW219310-1	S8058	P276-00	CDK
SW199134-2	S1368	Acitretin	Others
SW220137-1	S8059	Nutlin-3a	Mdm2
SW220217-1	S1369	Bafetinib (INNO-406)	ABL
SW219228-1	S8061	Sabutoclax	Bcl-2
SW219223-1	S1374	Doripenem Hydrate	Others
SW220136-1	S8065	Nutlin-3b	Mdm2
SW219994-1	S1376	Gestodene	Estrogen.progestogen.Receptor_antagonist
SW219617-1	S8072	NSC 405020	MMP
SW219988-1	S1377	Drospirenone	Estrogen.progestogen.Receptor_agonist
SW219786-1	S8073	Optovin	Others
SW196679-3	S1504	Dyphylline	PDE
SW197762-2	S1649	Zolmitriptan	5HTR.agonist
SW219600-1	S1792	Simvastatin	HMG-CoA.Reductase
SW197675-3	S1971	Nicorandil	Potassium.Channel
SW222230-1	S2113	Cisatracurium Besylate	Adrenergic.Receptor.antagonist
SW199492-2	S2263	Arbutin	Others
SW219040-1	S2378	Butylscopolamine Bromide	Others
SW219044-1	S2506	Roxithromycin	Others
SW219242-1	S2629	PNU-120596	AChR.agonist
SW220117-1	S2773	SB705498	TRPV
SW219386-1	S2901	CCG 50014	Others
SW196787-4	S3117	Oxybutynin chloride	AChR.antagonist
SW196908-3	S4045	Pheniramine Maleate	Others
SW199176-2	S4164	Doxofylline	Others
SW219492-1	S4266	Brimonidine Tartrate	Others
SW197014-3	S4372	Triflupromazine HCl	none
SW219135-1	S1505	Aztreonam	Others
SW220236-1	S1651	Telbivudine	Others
SW219848-1	S1793	Ramipril	RAAS
SW219368-1	S1972	Tamoxifen Citrate	Estrogen.progestogen.Receptor_antagonist
SW219413-1	S2114	Dronedarone HCl	Others
SW219103-1	S2264	Artemether	Others
SW222232-1	S2379	Dioscin	Others
SW199343-2	S2508	Scopolamine HBr	AChR.antagonist
SW203823-2	S2630	GW3965 HCl	Liver.X.Receptor
SW219905-1	S2774	MK-2461	MET
SW220207-1	S2902	S-Ruxolitinib (INCB018424)	JAK
SW196758-4	S3121	Ornidazole	Others
SW219639-1	S4046	Estradiol Cypionate	Estrogen.progestogen.Receptor_agonist
SW196646-3	S4165	Benzydamine HCl	Others
SW199355-2	S4267	Diacerein	Others
SW197012-3	S4373	Dicyclomine HCl	none
SW219070-1	S1508	Alprostadil	Others
SW197310-3	S1652	Monobenzone	Others
SW196525-4	S1794	Fenofibrate	Others
SW219357-1	S1973	Cyclocytidine HCl	Others
SW219215-1	S2116	Conivaptan HCl	Others
SW219102-1	S2265	Artesunate	Others
SW219332-1	S2380	Diosmetin	Others
SW197352-4	S2509	Sotalol	Adrenergic.Receptor.antagonist
SW219633-1	S2631	URB597	FAAH
SW102861-5	S2775	Nocodazole	Microtubule.Associated
SW219769-1	S2903	Lumiracoxib	COX
SW219972-1	S3124	Dexamethasone acetate	none
SW196918-3	S4047	Bisacodyl	Others
SW196839-3	S4166	Chlorpropamide	Others
SW196528-3	S4268	Flufenamic acid	Others
SW196660-3	S4374	Thioridazine HCl	none
SW197603-2	S1512	Tadalafil	PDE
SW203749-4	S1653	Tretinoin	Others
SW197620-4	S1799	Ranolazine	Others
SW199350-2	S1974	Meglumine	Others
SW220114-1	S2118	Ibutilide Fumarate	Sodium.Channel
SW219063-1	S2266	Asiatic Acid	p38.MAPK
SW220287-1	S2381	D-Mannitol	Others
SW219110-1	S2510	Spectinomycin HCl	Others
SW219865-1	S2632	BMS-378806	gp120.CD4
SW220297-1	S2776	CPI-613	Dehydrogenase
SW219656-1	S2904	PF-477736	Chk
SW196690-3	S3129	Trimethoprim	Others
SW196926-3	S4048	Carbimazole	Others
SW220183-1	S4167	Cyromazine	Others
SW219257-1	S4269	Vinorelbine Tartrate	Microtubule.Associated
SW220307-1	S4375	Mepenzolate Bromide	none
SW219558-1	S1514	Cyclosporine	Others
SW199456-2	S1654	Phenylbutazone	Others
SW196800-3	S1801	Ranitidine	Histamine.Receptor
SW197521-3	S1975	Aripiprazole	5HTR.agonist
SW196648-3	S2119	Probucol	Others
SW220260-1	S2267	Azomycin	Others
SW219064-1	S2383	Gastrodin	Others
SW219788-1	S2512	Tenoxicam	Others
SW219455-1	S2633	NPS-2143	CaSR
SW219321-1	S2777	PF-5274857	Hedgehog.Smoothened
SW219564-1	S3130	Biotin (Vitamin B7)	Others
SW197564-2	S4049	Valdecoxib	COX
SW219377-1	S4169	Teriflunomide	Others
SW220157-1	S4270	Oxiracetam	Others
SW220059-1	S4376	Aceclidine HCl	none
SW219429-1	S1515	Pracinostat (SB939)	HDAC
SW219663-1	S1655	Ezetimibe	Others
SW219078-1	S1802	Acadesine	AMPK
SW219038-1	S1978	Methscopolamine	AChR.antagonist
SW154718-2	S2120	Arbidol HCl	Others
SW219229-1	S2268	Baicalein	P450
SW219095-1	S2384	Hematoxylin	Others
SW197737-2	S2515	Vardenafil HCl Trihydrate	PDE
SW219251-1	S2634	DCC-2036 (Rebastinib)	ABL
SW219565-1	S2778	GW842166X	Cannabinoid.Receptor.agonist
SW219424-1	S2905	JNJ-7777120	Histamine.Receptor
SW196334-3	S3132	Sulfamerazine	Others
SW219178-1	S4050	Valganciclovir HCl	Others
SW220278-1	S4170	Coumarin	Others
SW219192-1	S4273	3-Aminobenzamide	PARP
SW196582-4	S4377	Imipramine HCl	none
SW219071-1	S1517	Natamycin	Others
SW197672-2	S1657	Enalaprilat Dihydrate	RAAS
SW220071-1	S1805	Acetylcholine Chloride	AChR.agonist
SW196856-4	S1979	Amiodarone HCl	Potassium.Channel
SW219543-1	S2121	Licofelone	COX
SW219068-1	S2269	Baicalin	Others
SW219673-1	S2385	Hordenine	Others
SW197048-3	S2516	Xylazine HCl	Adrenergic.Receptor.agonist
SW218209-2	S2635	CCT128930	Akt
SW219379-1	S2779	M344	HDAC
SW219753-1	S2906	Ki16198	LPA.Receptor
SW219689-1	S3133	Sulfamethazine	Others
SW197312-3	S4051	Nabumetone	COX
SW219165-1	S4171	Choline Chloride	Others
SW220014-1	S4274	Rotigotine	Dopamine.Receptor.agonist
SW196523-4	S4378	Methylhydantoin-5-(D)	none
SW219480-1	S1519	CCT129202	Aurora.Kinase
SW197667-2	S1658	Dofetilide	Others
SW199084-2	S1806	Acipimox	Others
SW219881-1	S1983	Adenine HCl	DNA.RNA.Synthesis
SW220288-1	S2123	Dextrose	Others
SW219117-1	S2270	Bergenin	Others
SW197688-2	S2386	Indirubin	GSK-3
SW196892-3	S2517	Maprotiline HCl	Adrenergic.Receptor.antagonist
SW218196-2	S2636	A66	PI3K
SW219264-1	S2780	I-BET151 (GSK1210151A)	Epigenetic.Reader.Domain
SW220156-1	S2907	Pirfenidone	TGF-beta.Smad
SW100591-2	S3137	Sodium salicylate	Others
SW219880-1	S4053	Sertraline HCl	5HTR.antagonist
SW222237-1	S4172	Cetylpyridinium Chloride	Others
SW219903-1	S4276	Etizolam	Others
SW196629-3	S4380	Nomifensine Maleate	none
SW219726-1	S7270	SRPIN340	Others
SW219761-1	S8076	PluriSIn #1 (NSC 14613)	Dehydrogenase
SW219436-1	S7272	4-mu-8C	Others
SW219349-1	S8077	RI-1	Others
SW220215-1	S7273	SC75741	NF-kB
SW220004-1	S8078	Bardoxolone Methyl	IkB.IKK
SW220204-1	S7276	SGI-1027	DNA.Methyltransferase
SW219649-1	S7279	Suvorexant (MK-4305)	OX.Receptor
SW219211-1	S7280	Edoxaban	Factor.Xa
SW220107-1	S7282	NMS-E973	HSP
SW219475-1	S7284	CO-1686 (AVL-301)	EGFR
SW219853-1	S7285	NMS-873	p97
SW219876-1	S7289	PFK15	Others
SW219895-1	S7291	TAK-632	RAF
SW219374-1	S7292	RG2833 (RGFP109)	HDAC
SW219702-1	S7293	ZCL278	Rac
SW219327-1	S7295	RVX-208	Epigenetic.Reader.Domain
SW219863-1	S7297	AZD9291	EGFR
SW219891-1	S7300	PJ34 HCl	PARP
SW219907-1	S7301	IWP-L6	Wnt.beta-catenin
SW220232-1	S7303	Rilpivirine	Reverse.Transcriptase
SW219296-1	S7304	CPI-203	Epigenetic.Reader.Domain
SW219646-1	S7307	GSK2606414	PERK
SW219904-1	S7310	SF1670	Others
SW219872-1	S7316	STF-118804	Others
SW220181-1	S7317	WZ4003	AMPK
SW219568-1	S7319	EHop-016	Rac
SW219950-1	S7320	TG003	CDK
SW219449-1	S7324	TMP269	HDAC
SW220192-1	S7325	UNC2881	Others
SW219181-1	S7326	Tasisulam	Caspase
SW220135-1	S7327	ID-8	Others
SW219782-1	S7329	IOWH032	CFTR
SW219399-1	S7330	6H05	Rho
SW219243-1	S7332	K-Ras(G12C) inhibitor 9	Rho
SW222246-1	S7333	K-Ras(G12C) inhibitor 6	Ras
SW219359-1	S7336	CW069	Microtubule.Associated
SW220038-1	S7337	SH-4-54	STAT
SW219875-1	S7338	AZ191	Others
SW219719-1	S7340	CH5138303	HSP
SW218183-2	S7351	JSH-23	NF-kB
SW220312-1	S7352	Bay 11-7085	NF-kB
SW219207-1	S7353	EPZ004777	Histone.Methyltransferase
SW219929-1	S7355	ARQ 621	Kinesin
SW219873-1	S7356	HS-173	PI3K
SW219484-3	S7357	PF-562271 HCl	FAK
SW220200-1	S7359	K02288	TGF-beta.Smad
SW220079-1	S7360	OTX015	BET
SW220102-1	S7364	Atglistatin	ATGL
SW219831-1	S7365	AdipoRon	Others
SW220180-1	S7367	GNE-0877	LRRK2
SW220179-1	S7368	GNE-9605	LRRK2
SW220007-1	S7369	4EGI-1	ELF4
SW219777-1	S7370	4E1RCat	ELF4
SW219305-2	S7372	PTC-209	BMI
SW220043-1	S7373	UNC669	MBT
SW219355-1	S7378	AEBSF HCl	Serine.Protease
SW219440-1	S7379	E-64	Cathepsin.K
SW222248-1	S7380	Leupeptin Hemisulfate	Serine.Protease
SW219433-1	S7382	Phosphoramidon Disodium Salt	Others
SW220284-1	S7383	(-)-p-Bromotetramisole Oxalate	Others
SW219108-1	S7391	Z-FA-FMK	Cysteine.Protease
SW220063-1	S7392	Loxistatin Acid (E-64C)	Cysteine.Protease
SW220094-1	S7393	Aloxistatin	Cysteine.Protease
SW202562-4	S7397	Sorafenib	RAF
SW220073-1	S7399	FLI-06	Notch
SW219156-1	S7414	Caffeic Acid Phenethyl Ester	NF-kB
SW220099-1	S7417	Puromycin 2HCl	Others
SW219758-1	S7421	CGP 57380	MNK
SW219945-1	S7422	KN-62	Others
SW219563-1	S7423	KN-93 Phosphate	Others
SW219648-1	S7424	PD 151746	Cysteine.Protease
SW220184-1	S7429	MI-2 (MALT1 inhibitor)	Others
SW219838-1	S7430	SB-3CT	MMP
SW219805-1	S7434	TAPI-1	Others
SW219711-1	S7435	AR-A014418	GSK-3
SW220089-1	S7436	NH125	ELF2
SW219776-1	S7437	Sal003	ELF2
SW220067-1	S7438	ME0328	PARP
SW220101-1	S7440	LEE011	CDK
SW219815-1	S7447	ZLN005	Others
SW222247-1	S7448	CORM-3	Others
SW219854-1	S7449	CRT0044876	APE
SW222233-1	S2637	TAK-875	GPR
SW219557-1	S2910	Tempol	Others
SW219708-1	S2638	NU7441 (KU-57788)	DNA-PK
SW219419-1	S2911	Go 6983	PKC
SW219742-1	S2639	SNX-2112 (PF-04928473)	HSP
SW219530-1	S2912	WZ811	CXCR
SW220153-1	S2656	PF-04929113 (SNX-5422)	HSP
SW219578-1	S2913	BAY 11-7082	IkB.IKK
SW219502-1	S2658	GSK2126458 (GSK458)	PI3K
SW220193-1	S2914	Dapivirine (TMC120)	Reverse.Transcriptase
SW219846-1	S2659	5-hydroxymethyl Tolterodine (PNU 200577, 5-HMT, 5-HM)	AChR.antagonist
SW203813-2	S2915	GW9662	PPAR
SW219755-1	S2660	MK-0752	Gamma-secretase
SW219764-1	S2916	ML161	Others
SW219487-1	S2661	WYE-125132 (WYE-132)	mTOR
SW131228-2	S2918	HC-030031	Others
SW220276-1	S2781	RITA (NSC 652287)	E3.Ligase.
SW088218-2	S3138	Methylthiouracil	Others
SW203830-2	S2782	GW4064	FXR
SW199604-2	S3139	Methenamine	Others
SW219704-1	S2783	AZD2014	mTOR
SW197664-2	S3140	Milnacipran HCl	Others
SW219902-1	S2784	TAK-285	EGFR.ERBB
SW219426-1	S3144	Darifenacin HBr	AChR.antagonist
SW220277-1	S2785	A-803467	Sodium.Channel
SW197446-3	S3146	Tripelennamine HCl	Histamine.Receptor
SW220142-1	S2787	Laquinimod	Others
SW199035-2	S3147	Entacapone	Histone.Methyltransferase
SW220133-2	S2789	Tofacitinib (CP-690550,Tasocitinib)	JAK
SW219640-1	S3149	Estradiol valerate	Estrogen.progestogen.Receptor_agonist
SW220139-1	S2790	Istradefylline	Others
SW196388-3	S3150	Articaine HCl	Others
SW219779-1	S2662	ICG-001	Wnt.beta-catenin
SW219205-1	S2919	IOX2	HIF
SW219571-1	S2663	WAY-100635 Maleate	5HTR.antagonist
SW219546-1	S2921	PF-4981517	P450
SW220029-1	S2664	Clinofibrate	RAAS
SW219698-1	S2922	Icotinib	EGFR
SW197242-4	S2665	Ciprofibrate	PPAR
SW102000-2	S2923	Salubrinal	Others
SW219471-1	S2666	PF-3845	FAAH
SW219488-1	S2924	CHIR-99021 (CT99021) HCl	GSK-3
SW219312-1	S2667	Dolutegravir (GSK1349572)	Integrase
SW219342-1	S2925	Evacetrapib (LY2484595)	CETP
SW219834-1	S2670	A-674563	PKA
SW219926-1	S2927	Apoptosis Activator 2	Caspase
SW219311-1	S2671	AS-252424	PI3K
SW219195-1	S2928	TAK-715	p38.MAPK
SW220235-1	S2791	Sotrastaurin	PKC
SW197285-3	S3151	Gliquidone	Potassium.Channel
SW219928-1	S2792	Torcetrapib	CETP
SW199070-2	S3154	Butenafine HCl	Others
SW219116-1	S2794	Sofosbuvir (PSI-7977, GS-7977)	DNA.RNA.Synthesis
SW197713-3	S3155	Mepivacaine HCl	Others
SW219666-1	S2795	VU 0357121	GluR.agonist
SW219590-1	S3160	Ethynodiol diacetate	Estrogen.progestogen.Receptor_agonist
SW219153-1	S2796	WP1066	JAK
SW197351-3	S3161	Sertaconazole nitrate	Others
SW220034-1	S2797	Lonafarnib	Transferase
SW222235-1	S3162	Tylosin tartrate	Others
SW219341-1	S2801	AZD4547	FGFR
SW219521-1	S3163	Benztropine mesylate	Histamine.Receptor
SW219104-1	S2803	Galeterone	Androgen.Receptor.antagonist
SW220000-1	S3167	Altrenogest	Estrogen.progestogen.Receptor_agonist
SW219484-1	S2672	PF-00562271	FAK
SW219549-1	S2929	Pifithrin-alpha (PFT-alpha)	p53
SW218089-2	S2673	Trametinib (GSK1120212)	MEK
SW148473-2	S2930	Pifithrin-mu	p53
SW219781-1	S2674	A922500	Transferase
SW220146-1	S3000	Carbazochrome sodium sulfonate (AC-17)	Others
SW219375-1	S2677	BRL-15572	5HTR.antagonist
SW220238-1	S3001	Clevudine	Others
SW219231-1	S2679	Flavopiridol HCl	CDK
SW219678-1	S3002	Rivaroxaban	Factor.Xa
SW218096-2	S2680	Ibrutinib (PCI-32765)	BTK
SW197457-4	S3005	Paroxetine HCl	SERT
SW219919-1	S2681	AS-604850	PI3K
SW219085-1	S3007	Zanamivir	Others
SW113275-2	S2682	CAY10505	PI3K
SW219801-1	S3008	Zaltoprofen	COX
SW219185-1	S2804	Sirtinol	Sirtuin
SW220219-1	S3170	Ampicillin sodium	Others
SW219454-1	S2806	CEP-33779	JAK
SW197648-2	S3172	Anagrelide HCl	PDE
SW219503-1	S2807	Dabrafenib (GSK2118436)	RAF
SW196343-3	S3173	Antipyrine	Others
SW220046-1	S2808	GDC-0068	Akt
SW197504-3	S3175	Atomoxetine HCl	SERT.NET
SW219533-1	S2809	MPEP	GluR.antagonist
SW196969-3	S3176	Betahistine 2HCl	Histamine.Receptor
SW220210-1	S2811	INK 128 (MLN0128)	mTOR
SW197152-3	S3178	Brinzolamide	Carbonic.Anhydrase
SW197103-3	S2812	AT101	Bcl-2
SW220220-1	S3179	Carbenicillin disodium	Others
SW219167-1	S2813	Ciproxifan	Histamine.Receptor
SW220149-1	S3180	Eletriptan HBr	5HTR.agonist
SW219499-1	S2683	CHIR-124	Chk
SW218082-3	S3012	Pazopanib	VEGFR.KIT.PDGFR
SW219606-1	S2685	KW-2478	HSP
SW219137-1	S3015	Amoxicillin	Others
SW219437-1	S2686	NVP-BSK805 2HCl	JAK
SW199665-2	S3017	Aspirin	Proteasome
SW222234-1	S2687	PF-2545920	PDE
SW197011-3	S3018	Niflumic acid	GABA.Receptor.antagonist
SW220191-1	S2688	R547	CDK
SW196923-4	S3019	Ciclopirox ethanolamine	ATPase
SW219922-1	S2689	WAY-600	mTOR
SW220304-1	S3020	Romidepsin (FK228, Depsipeptide)	HDAC
SW219378-1	S2690	ADX-47273	GluR.agonist
SW220167-1	S3021	Rimonabant	Cannabinoid.Receptor.antagonist
SW219365-1	S2691	BMY 7378	Adrenergic.Receptor.antagonist
SW219050-1	S3022	Cabazitaxel	Others
SW220128-1	S2814	BYL719	PI3K
SW196774-3	S3181	Flumequine	Topoisomerase
SW219152-1	S2816	Tyrphostin AG 879	ERBB
SW196337-3	S3183	Amitriptyline HCl	5HTR.antagonist
SW218309-2	S2817	Torin 2	ATM.ATR
SW220261-1	S3185	Adrenalone HCl	Adrenergic.Receptor.agonist
SW219372-1	S2818	CI994 (Tacedinaline)	HDAC
SW219888-1	S3186	Azatadine dimaleate	Histamine.Receptor
SW197754-2	S2819	AM251	Cannabinoid.Receptor.antagonist
SW197213-3	S3188	(+,-)-Octopamine HCl	Others
SW219314-1	S2820	TAE226 (NVP-TAE226)	FAK
SW199044-2	S3189	Ropinirole HCl	Others
SW219042-1	S2821	RG108	Transferase
SW196617-3	S3190	N6-methyladenosine (m6A)	Others
SW219412-1	S2822	OC000459	GPR
SW220221-1	S3193	Ticarcillin sodium	Others
SW219632-1	S2692	TG101209	JAK
SW196831-3	S3023	Bufexamac	COX
SW219675-1	S2693	Resminostat	HDAC
SW197486-3	S3024	Lamotrigine	Sodium.Channel
SW219807-1	S2694	XL335	FXR
SW219534-1	S3025	PMSF	Others
SW219472-1	S2696	GDC-0980 (RG7422)	mTOR
SW219501-1	S3026	Piceatannol	Syk
SW219381-1	S2697	A-769662	AMPK
SW196529-3	S3027	Fenoprofen calcium hydrate	none
SW219736-1	S2698	RS-127445	5HTR.antagonist
SW219813-1	S3031	Linagliptin	DPP-4
SW220190-1	S2699	CH5132799	mTOR
SW219174-1	S3032	Bindarit	Others
SW219670-1	S2700	KX2-391	Src
SW220049-1	S3033	Vildagliptin (LAF-237)	DPP-4
SW218246-2	S2824	TPCA-1	IkB.IKK
SW220222-1	S3195	Azlocillin sodium salt	Others
SW219467-1	S2825	ML133 HCl	Potassium.Channel
SW196396-3	S3196	Azacyclonol	Others
SW220165-1	S2828	JNJ-1661010	FAAH
SW219318-1	S3199	Reboxetine mesylate	Others
SW219128-1	S2830	Clindamycin	Others
SW196982-3	S3200	Triflusal	COX
SW219589-1	S2832	Epiandrosterone	Androgen.Receptor.agonist
SW168675-6	S3201	Trifluoperazine 2HCl	Autophagy
SW220300-1	S2840	ARN-509	Androgen.Receptor.antagonist
SW198653-2	S3202	Catharanthine	Others
SW219944-1	S2842	SAR131675	VEGFR
SW197301-3	S3204	Meptazinol HCl	Others
SW219252-1	S2843	BI-D1870	S6.Kinase
SW199568-2	S3208	Fexofenadine HCl	Histamine.Receptor
SW220189-1	S2703	GSK1838705A	IGFR
SW219294-1	S3034	Sitaxentan sodium	Endothelin.Receptor
SW219340-1	S2711	YO-01027	Gamma-secretase
SW219443-1	S3035	Daunorubicin HCl	Telomerase
SW219510-1	S2713	Geldanamycin	HSP
SW219221-1	S3036	Pravastatin sodium	HMG-CoA.Reductase
SW219335-1	S2714	LY411575	Gamma-secretase
SW220161-1	S3037	Bepotastine Besilate	Histamine.Receptor
SW219423-1	S2717	CP-91149	Phosphorylase
SW219389-1	S3038	Fosaprepitant dimeglumine salt	Others
SW220051-1	S2718	TAK-901	Aurora.Kinase
SW219909-1	S3042	Purmorphamine	Hedgehog.Smoothened
SW219731-1	S2719	AMG-900	Aurora.Kinase
SW219668-1	S3043	Rofecoxib	COX
SW218185-2	S2720	ZM 336372	RAF
SW220164-1	S3045	Cinepazide maleate	Others
SW219791-1	S2845	Semaxanib (SU5416)	VEGFR
SW196332-3	S3209	Amidopyrine	Others
SW220168-1	S2847	Cathepsin Inhibitor 1	Others
SW197509-3	S3212	Moclobemide (Ro 111163)	MAO
SW220129-1	S2849	SB269970 HCl	5HTR.antagonist
SW219947-1	S3600	Schisandrin B (Sch B)	Others
SW220096-1	S2851	Baricitinib (LY3009104, INCB028050)	JAK
SW219056-1	S3603	Betulinic acid	Topoisomerase
SW220242-1	S2852	BRL-54443	5HTR.agonist
SW219058-1	S3604	Triptolide (PG490)	Others
SW218090-2	S2853	Carfilzomib (PR-171)	Proteasome
SW219890-1	S4000	Pergolide mesylate	Dopamine.Receptor.agonist
SW219196-1	S2854	BML-190	Cannabinoid.Receptor.agonist
SW218093-2	S4001	Cabozantinib malate (XL184)	MET.VEGFR
SW219214-1	S2855	MRS 2578	P2.Receptor
SW219235-1	S4002	Sitagliptin phosphate monohydrate	DPP-4
SW219572-1	S2721	Nilvadipine	Calcium.Channel
SW219493-1	S3046	Azilsartan	RAAS
SW219358-1	S2722	JTC-801	Opioid.Receptor.antagonist
SW219209-1	S3047	Otilonium Bromide	AChR.antagonist
SW219277-1	S2726	PH-797804	p38.MAPK
SW219141-1	S3048	Solifenacin succinate	AChR.antagonist
SW219155-1	S2727	Dacomitinib (PF299804, PF299)	EGFR.ERBB
SW199648-2	S3051	Bosentan Hydrate	Endothelin.Receptor
SW219714-1	S2728	AG-1478 (Tyrphostin AG-1478)	EGFR
SW219889-1	S3052	Rupatadine Fumarate	Histamine.Receptor
SW219496-1	S2729	SB415286	GSK-3
SW219236-1	S3053	Azelnidipine	Calcium.Channel
SW218293-2	S2730	Crenolanib (CP-868596)	PDGFR
SW197030-3	S3054	Alverine Citrate	Others
SW219317-1	S2731	AZ 3146	Kinesin
SW219494-1	S3057	Azilsartan Medoxomil	RAAS
SW219941-1	S2856	SB271046	5HTR.antagonist
SW219055-1	S4003	Lithocholic acid	Others
SW197022-4	S2857	MK-801 (Dizocilpine)	GluR.antagonist
SW219109-1	S4004	Ethambutol HCl	Others
SW218198-2	S2858	StemRegenin 1 (SR1)	Others
SW220097-1	S4005	Doxycycline HCl	MMP
SW219690-1	S2859	Golvatinib (E7050)	MET.VEGFR
SW196985-3	S4007	Pentamidine	Others
SW219202-1	S2860	IEM 1754 dihydrobroMide	GluR.antagonist
SW220301-1	S4009	Mirabegron	Adrenergic.Receptor.agonist
SW219465-1	S2861	CTEP (RO4956371)	GluR.antagonist
SW196705-3	S4010	Acebutolol HCl	Adrenergic.Receptor.antagonist
SW219537-1	S2862	VU 0364770	GluR.agonist
SW219542-1	S4011	Ampiroxicam	COX
SW219809-1	S2863	ML130 (Nodinitib-1)	NOD1
SW197792-3	S4012	Desloratadine	Histamine.Receptor
SW219954-1	S2735	MK-8776 (SCH 900776)	CDK
SW219239-1	S3060	Medetomidine HCl	Adrenergic.Receptor.agonist
SW218187-2	S2736	TG101348 (SAR302503)	JAK
SW219274-3	S3061	Epinephrine HCl	Adrenergic.Receptor.agonist
SW219555-1	S2738	PAC-1	Caspase
SW196404-4	S3062	Diclofenac Potassium	Others
SW219878-1	S2742	PHA-767491	CDK
SW219367-1	S3063	Diclofenac Diethylamine	Others
SW220185-1	S2743	PF-04691502	Akt
SW198832-2	S3064	Ambroxol HCl	Sodium.Channel
SW219481-1	S2744	CCT137690	Aurora.Kinase
SW197001-3	S3066	Naloxone HCl	Opioid.Receptor.antagonist
SW219448-1	S2746	AZ 628	RAF
SW196368-3	S3067	Chlorhexidine HCl	Others
SW220166-1	S2747	AMG-458	MET
SW196995-3	S3070	Piracetam	Others
SW219746-1	S2864	IMD 0354	IkB.IKK
SW219548-1	S4014	Hyoscyamine	AChR.antagonist
SW219811-1	S2865	VUF 10166	5HTR.antagonist
SW219574-1	S4015	Cyclamic acid	Others
SW220124-1	S2866	U-104	Carbonic.Anhydrase
SW219101-1	S4016	Ouabain	Sodium.Channel
SW220243-1	S2867	WHI-P154	JAK
SW220123-1	S4017	Allylthiourea	Others
SW219186-1	S2868	Alogliptin	DPP-4
SW219217-1	S4019	Avanafil	PDE
SW219525-1	S2870	TG100713	PI3K
SW219183-1	S4020	Sodium Picosulfate	Others
SW219184-1	S2871	T0070907	PPAR
SW219511-1	S4021	Tolcapone	Transferase
SW212797-2	S2872	GW5074	RAF
SW196943-3	S4022	Probenecid	Others
SW219625-1	S2748	Anacetrapib (MK-0859)	CETP
SW219190-1	S3071	Vanillin	Others
SW219158-1	S2749	BGT226 (NVP-BGT226)	PI3K
SW219088-1	S3073	Caspofungin Acetate	Others
SW219194-1	S2750	GW788388	TGF-beta.Smad
SW219607-1	S3075	Dexmedetomidine	Adrenergic.Receptor.agonist
SW219949-1	S2751	Milciclib (PHA-848125)	CDK
SW220295-1	S3076	Foscarnet Sodium	Others
SW220244-1	S2752	HER2-Inhibitor-1	ERBB
SW219978-1	S3078	Beclomethasone dipropionate	Others
SW219901-1	S2755	Varlitinib	EGFR.ERBB
SW219222-1	S3079	Atovaquone	Others
SW219545-1	S2758	Wortmannin	PI3K
SW219570-1	S3080	Etravirine (TMC125)	Reverse.Transcriptase
SW219871-1	S2759	CUDC-907	PI3K
SW219139-1	S3081	Ulipristal	Others
SW219517-1	S2874	Camostat Mesilate	Others
SW196719-3	S4023	Procaine HCl	Sodium.Channel
SW219198-2	S2875	Prucalopride	5HTR.agonist
SW219039-1	S4024	Homatropine Methylbromide	AChR.antagonist
SW199401-2	S2876	(-)-MK 801 Maleate	GluR.antagonist
SW219082-1	S4025	Homatropine Bromide	AChR.antagonist
SW219531-1	S2882	IKK-16 (IKK Inhibitor VII)	IkB.IKK
SW196577-3	S4026	Hydroxyzine 2HCl	Histamine.Receptor
SW197249-3	S2883	4-Aminohippuric Acid	Others
SW197005-3	S4027	Flavoxate HCl	AChR.antagonist
SW220266-1	S2884	Acesulfame Potassium	Others
SW219176-1	S4031	Aclidinium Bromide	AChR.antagonist
SW219899-1	S2885	A-205804	Others
SW196713-3	S4034	Diphemanil Methylsulfate	AChR.antagonist
SW219891-2	S2886	PJ34	PARP
SW219097-1	S4035	Vitamin D2	Others
SW219119-1	S2760	Canagliflozin	SGLT
SW220145-1	S3083	Indacaterol Maleate	Adrenergic.Receptor.agonist
SW219959-1	S2761	NVP-BVU972	MET
SW220234-1	S3100	2-Thiouracil	Others
SW220250-1	S2765	MK-2048	Integrase
SW219622-1	S3104	Moguisteine	Others
SW220216-1	S2767	3-Methyladenine	PI3K
SW199586-2	S3105	Nadifloxacin	Others
SW220016-1	S2768	Dinaciclib (SCH727965)	CDK
SW197462-2	S3106	Pidotimod	Others
SW219787-2	S2769	Dovitinib (TKI-258) Dilactic Acid	VEGFR.KIT.PDGFR
SW197042-3	S3113	Pyridoxine HCl	Others
SW220174-1	S2770	MK-5108 (VX-689)	Aurora.Kinase
SW198791-2	S3114	Vitamin C	Others
SW219843-1	S2772	Dalcetrapib (JTT-705, RO4607381)	CETP
SW149625-4	S3116	Sulfathiazole	Others
SW219484-2	S2890	PF-562271	FAK
SW197706-2	S4037	Doxapram HCl	Others
SW219536-1	S2892	VU 0361737	GluR.agonist
SW196475-3	S4038	Dibucaine HCl	Sodium.Channel
SW220018-1	S2894	SB742457	5HTR.antagonist
SW197085-3	S4039	Methazolamide	Carbonic.Anhydrase
SW219498-1	S2895	Tyrphostin 9	PDGFR
SW219047-1	S4040	Norethindrone	Others
SW219500-1	S2896	ZM 323881 HCl	VEGFR
SW219353-1	S4041	Olsalazine Sodium	Others
SW219943-1	S2897	ZM 306416	VEGFR
SW219883-1	S4042	Nafcillin Sodium	Others
SW219739-1	S2899	GNF-2	ABL
SW197098-3	S4043	Tetrahydrozoline HCl	Adrenergic.Receptor.agonist
SW219553-1	S2900	Cobicistat (GS-9350)	P450
SW199566-2	S4044	Toltrazuril	Others
SW219825-1	S7124	SC144	Others
SW220083-1	S7509	ML167	CDK
SW219337-1	S7125	KPT-185	CRM1
SW220106-1	S7513	Trelagliptin	DDP-4
SW219835-1	S7127	TIC10	Akt
SW220009-1	S7515	VGX-1027	Others
SW220030-1	S7128	EPZ-6438	Histone.Methyltransferase
SW220077-1	S7516	Y-320	Others
SW220249-1	S7129	PYR-41	E1.Activating
SW220060-1	S7517	AZD7545	PDHK
SW208365-2	S7130	PR-619	DUB
SW219924-1	S7518	Voreloxin (SNS-595)	Topoisomerase
SW219710-1	S7132	P5091 (P005091)	DUB
SW219569-1	S7520	Darapladib (SB-480848)	Phospholipase
SW219709-1	S7133	P22077	DUB
SW220048-1	S7523	GS-9973	Syk
SW219677-1	S7134	IU1	DUB
SW218212-2	S7524	FR 180204	ERK
SW219408-1	S7135	LDN-57444	DUB
SW209502-2	S7525	XMD8-92	ERK
SW219619-1	S7136	CGK 733	ATM.ATR
SW219191-1	S7526	GNF-5	ABL
SW219814-1	S7138	BMS-833923	Hedgehog.Smoothened
SW219477-1	S7528	GNE-7915	LRRK2
SW219660-1	S7139	CFTRinh-172	CFTR
SW219291-1	S7529	ML323	DUB
SW219230-1	S7140	TCID	DUB
SW219561-1	S7534	BAPTA-AM	Others
SW220082-1	S7142	NSC697923	E2
SW219305-1	S7539	PTC-209 HBr	Others
SW211728-2	S7143	LGK-974	Wnt.beta-catenin
SW219861-1	S7546	Pritelivir (BAY 57-1293)	Others
SW218114-2	S1523	SAR245409 (XL765)	PI3K
SW196324-3	S1807	Aciclovir	Others
SW219609-1	S1524	AT7519	CDK
SW219724-1	S1808	Nifedipine	Others
SW218122-2	S1525	MK-1775	Wee1
SW196333-4	S1811	Amiloride HCl	Others
SW218131-2	S1526	Quizartinib (AC220)	FLT
SW198880-2	S1813	Amlodipine besylate (Norvasc)	none
SW219874-1	S1528	LY2811376	Beta.Amyloid
SW196372-4	S1816	Chlorpheniramine Maleate	Histamine.Receptor
SW219406-1	S1529	Hesperadin	Aurora.Kinase
SW196529-2	S1823	Fenoprofen Calcium	Others
SW219635-1	S1530	BIX 02188	MEK
SW220302-1	S1825	Erdosteine	Others
SW219634-1	S1531	BIX 02189	MEK
SW196917-4	S1827	Betaxolol hydrochloride (Betoptic)	Adrenergic.Receptor.antagonist
SW220017-1	S1662	Isradipine	Calcium.Channel
SW219973-1	S1987	Mometasone furoate	Others
SW219641-1	S1665	Estrone	Estrogen.progestogen.Receptor_agonist
SW196944-3	S1988	Propylthiouracil	Others
SW197278-3	S1666	Flucytosine	Others
SW219965-1	S1992	Fluticasone propionate	Others
SW197095-3	S1667	Trichlormethiazide	Others
SW219840-1	S1994	Lacidipine	Calcium.Channel
SW219981-1	S1669	Loteprednol etabonate	Others
SW219721-1	S2001	Elvitegravir (GS-9137, JTK-303)	Integrase
SW197248-3	S1671	(6-)-epsilon-Aminocaproic acid	Others
SW219829-1	S2003	Maraviroc	CCR
SW196550-3	S1672	Aminoglutethimide	Aromatase
SW220138-1	S2005	Raltegravir (MK-0518)	Integrase
SW199286-2	S1673	Aminophylline	PDE
SW196698-3	S2006	Pyrimethamine	DHFR
SW218139-2	S1532	AZD7762	Chk
SW197338-3	S1828	Proparacaine HCl	Sodium.Channel
SW219254-1	S1533	R406 (free base)	Syk
SW219912-1	S1829	Pranlukast	Others
SW219411-1	S1534	Org 27569	Cannabinoid.Receptor.agonist
SW199450-2	S1830	Oxfendazole	Others
SW219734-1	S1536	CP-673451	PDGFR
SW197547-3	S1831	Carvedilol	Adrenergic.Receptor.antagonist
SW219898-1	S1537	DMXAA (Vadimezan)	VDA
SW197148-4	S1832	Atracurium Besylate	Others
SW219054-1	S1538	Telaprevir (VX-950)	HCV.Protease
SW197153-3	S1833	Butoconazole nitrate	Others
SW220022-1	S1540	Saxagliptin	DPP-4
SW219062-1	S1835	Azithromycin	Autophagy
SW218147-2	S1541	EX 527 (Selisistat)	Sirtuin
SW219539-1	S1836	Albendazole Oxide	Others
SW219522-1	S1675	Lubiprostone	Others
SW219748-1	S2007	Sulindac	Others
SW219285-1	S1676	Amorolfine HCl	Others
SW197453-5	S2011	Pramipexole dihydrochloride monohydrate	none
SW198497-2	S1677	Chloramphenicol	Others
SW220150-1	S2012	PCI-34051	HDAC
SW202926-2	S1679	Flurbiprofen	Others
SW220240-1	S2013	PF-573228	FAK
SW196492-4	S1680	Disulfiram	Others
SW219166-1	S2014	BMS-265246	CDK
SW197303-4	S1681	Mesalamine	Others
SW219352-1	S2015	Suplatast Tosylate	Others
SW196584-2	S1683	Ipratropium Bromide	Others
SW197784-4	S2016	Mirtazapine	Others
SW196353-3	S1685	Sulfanilamide	Others
SW197582-2	S2017	Benidipine HCl	Calcium.Channel
SW219858-1	S1544	AM1241	Cannabinoid.Receptor.agonist
SW198618-2	S1839	Chloroxine	Others
SW219651-1	S1545	SB408124	OX.Receptor
SW220040-1	S1840	Lomustine	Others
SW219283-1	S1547	Febuxostat	Others
SW219596-1	S1843	Chenodeoxycholic Acid	Others
SW219361-1	S1548	Dapagliflozin	SGLT
SW196380-2	S1845	Cimetidine	Histamine.Receptor
SW219269-1	S1549	Nebivolol	Adrenergic.Receptor.antagonist
SW196835-3	S1847	Clemastine Fumarate	Histamine.Receptor
SW219717-1	S1550	Pimobendan	PDE
SW196221-2	S1848	Curcumin	Others
SW218287-2	S1555	AZD8055	mTOR
SW218107-2	S1849	Daidzein	Others
SW219686-1	S1556	PHT-427	PDK-1
SW197623-3	S1854	Bifonazole	Others
SW219976-1	S1688	Betamethasone Dipropionate (Diprolene)	none
SW199659-2	S2020	Formoterol Hemifumarate	Adrenergic.Receptor.agonist
SW219987-1	S1689	Meprednisone	Others
SW196880-3	S2021	Chlormezanone	Others
SW219975-1	S1690	Betamethasone valerate (Betnovate)	none
SW196887-4	S2024	Ketotifen Fumarate	Histamine.Receptor
SW196645-3	S1691	Praziquantel	Others
SW197244-4	S2025	Urapidil HCl	5HTR.agonist
SW198555-3	S1692	Busulfan	Others
SW220262-1	S2026	Ginkgolide A	GABA.Receptor.antagonist
SW220141-1	S1693	Carbamazepine	Sodium.Channel
SW199606-2	S2028	Diclazuril	Others
SW219992-1	S1696	Hydrocortisone	Others
SW220050-1	S2029	Uridine	DNA.RNA.Synthesis
SW219983-1	S1701	Desonide	Others
SW196530-3	S2030	Flunarizine 2HCl	Calcium.Channel
SW219262-1	S1557	KRN 633	VEGFR.KIT.PDGFR
SW197608-3	S1855	Pefloxacin Mesylate	Others
SW219380-1	S1558	AT7867	S6.Kinase
SW199199-2	S1856	Metoprolol Tartrate	Adrenergic.Receptor.antagonist
SW219298-1	S1561	BMS-777607	MET
SW197137-4	S1859	Diethylstilbestrol	Others
SW219911-1	S1565	VX-809 (Lumacaftor)	CFTR
SW196487-3	S1865	Diltiazem HCl	Others
SW218099-2	S1567	Pomalidomide	TNF-alpha
SW198731-2	S1866	Diphenhydramine HCl	Others
SW219605-1	S1568	PD318088	MEK
SW219444-1	S1869	Dapoxetine HCl	SERT
SW220026-1	S1569	Tazarotene	Others
SW197519-2	S1876	Valaciclovir HCl	Others
SW219699-1	S1570	KU-60019	ATM.ATR
SW197135-3	S1878	Ganciclovir	Others
SW198619-2	S1702	Didanosine	Reverse.Transcriptase
SW219219-1	S2031	Fenticonazole Nitrate	Others
SW219169-1	S1703	Divalproex Sodium	Autophagy
SW199113-2	S2032	Rebamipide	Others
SW220172-1	S1704	Emtricitabine	Reverse.Transcriptase
SW219826-1	S2035	Epalrestat	Others
SW219996-1	S1705	Progesterone	Others
SW219179-1	S2036	Aspartame	Others
SW197614-3	S1706	Lamivudine	Reverse.Transcriptase
SW220041-1	S2037	Candesartan Cilexetil	RAAS
SW196569-3	S1708	Hydrochlorothiazide	Others
SW196637-3	S2038	Phentolamine Mesylate	Adrenergic.Receptor.antagonist
SW219957-1	S1709	Estradiol	Others
SW196785-3	S2040	Nimesulide	COX
SW219752-1	S1712	Deferasirox	Others
SW196829-3	S2041	Dyclonine HCl	Others
SW219356-1	S1572	BS-181 HCl	CDK
SW197646-3	S1880	Roxatidine Acetate HCl	Histamine.Receptor
SW218155-2	S1573	Fasudil (HA-1077) HCl	ROCK
SW199462-2	S1881	Protionamide	Others
SW219700-1	S1574	BIRB 796 (Doramapimod)	p38.MAPK
SW198484-2	S1883	Idoxuridine	Others
SW220263-1	S1575	RO4929097	Gamma-secretase
SW199632-2	S1884	Sparfloxacin	Others
SW196979-4	S1576	Sulfasalazine	Others
SW219299-1	S1885	Felodipine	Calcium.Channel
SW219921-1	S1577	Tie2 kinase inhibitor	Tie-2
SW219982-1	S1888	Deflazacort	Others
SW199612-2	S1578	Candesartan	RAAS
SW196745-6	S1889	Mitoxantrone	Topoisomerase
SW219404-1	S1582	H 89 2HCl	PKA
SW196508-3	S1890	Nizatidine	Histamine.Receptor
SW219862-1	S1713	Piroxicam	COX
SW219142-1	S2042	Cyproterone Acetate	Androgen.Receptor.antagonist
SW199649-2	S1714	Gemcitabine	DNA.RNA.Synthesis
SW060653-4	S2043	Memantine HCl	GluR.antagonist
SW196549-3	S1715	Glipizide	Others
SW196450-4	S2044	Cyproheptadine HCl	Histamine.Receptor
SW195828-5	S1716	Glyburide	Others
SW220237-1	S2045	Doxifluridine	Others
SW219933-1	S1718	Adefovir Dipivoxil	Reverse.Transcriptase
SW197561-4	S2046	Pioglitazone HCl	P450
SW197364-4	S1719	Zalcitabine	Reverse.Transcriptase
SW220125-1	S2047	Lornoxicam	COX
SW198560-2	S1721	Azathioprine	Others
SW219164-1	S2051	Captopril	RAAS
SW196768-5	S1723	Indomethacin	Others
SW220310-1	S2052	Oxytetracycline dihydrate	none
SW219785-1	S1590	TWS119	GSK-3
SW199080-2	S1891	Carbidopa	Others
SW220177-1	S1593	Apixaban	Factor.Xa
SW197658-2	S1894	Valsartan	RAAS
SW219163-1	S1594	Semagacestat (LY450139)	Gamma-secretase
SW196456-3	S1895	Dipyridamole	Others
SW196458-3	S1601	Reserpine	Others
SW218071-2	S1896	Hydroxyurea	Others
SW196894-3	S1603	Furosemide	Others
SW219147-1	S1897	Potassium Iodide	Others
SW199650-2	S1604	Olmesartan Medoxomil	RAAS
SW198927-2	S1898	Tropisetron	5HTR.antagonist
SW197768-3	S1605	Cefdinir	Others
SW197779-3	S1899	Nicotinamide (Vitamin B3)	Others
SW196431-5	S1606	Clotrimazole	Others
SW222229-1	S1902	Vitamin B12	Others
SW197656-3	S1725	Terbinafine	Others
SW197450-5	S2053	Cytidine	Others
SW219995-1	S1727	Levonorgestrel	Others
SW102176-4	S2054	Orphenadrine Citrate	AChR.antagonist
SW196802-3	S1729	Gemfibrozil	Others
SW219483-1	S2055	Gimeracil	Dehydrogenase
SW198686-2	S1730	Indapamide	Others
SW199628-3	S2057	Cyclophosphamide monohydrate	none
SW199619-3	S1732	Mitotane	Others
SW196682-3	S2058	Tolnaftate	Others
SW219964-1	S1733	Methylprednisolone	Others
SW196457-4	S2059	Terazosin HCl	Adrenergic.Receptor.antagonist
SW219562-1	S1734	Meloxicam	Others
SW199599-2	S2060	Bromhexine HCl	Others
SW199618-2	S1735	Mesna	Others
SW219599-1	S2061	Lovastatin	HMG-CoA.Reductase
SW197669-2	S1607	Rizatriptan Benzoate	5HTR.agonist
SW196404-3	S1903	Diclofenac Sodium	COX
SW199029-2	S1608	Pyridostigmine Bromide	AChR.antagonist
SW219665-1	S1904	Avobenzone	Others
SW197088-3	S1609	Methimazole	Others
SW220228-1	S1905	Amlodipine	Calcium.Channel
SW196612-3	S1610	Metolazone	Others
SW196613-4	S1907	Metronidazole	Others
SW198793-3	S1611	Cefoperazone	Others
SW196536-4	S1908	Flutamide	Androgen.Receptor.antagonist
SW219765-1	S1613	Silodosin	Adrenergic.Receptor.antagonist
SW197104-2	S1909	Fluvastatin Sodium	HMG-CoA.Reductase
SW196805-4	S1614	Riluzole	Sodium.Channel
SW198590-2	S1910	Tioconazole	Others
SW197348-4	S1615	Risperidone	5HTR.antagonist
SW196691-3	S1913	Tropicamide	AChR.antagonist
SW196781-3	S1736	Methocarbamol	Others
SW219206-1	S2062	Tiopronin	Others
SW219979-1	S1737	Prednisolone	Others
SW220155-1	S2064	Balofloxacin	Others
SW197676-3	S1738	Telmisartan	RAAS
SW219706-1	S2065	Lafutidine	Histamine.Receptor
SW196947-3	S1739	Thiabendazole	Others
SW196502-4	S2066	Moxonidine	Others
SW196538-3	S1740	Guaifenesin	Others
SW197369-4	S2067	Ozagrel HCl	Others
SW197601-2	S1741	Rifabutin	Others
SW220256-1	S2069	Argatroban	Others
SW197569-2	S1742	Nevirapine	Reverse.Transcriptase
SW219644-1	S2074	Mecarbinate	Others
SW220306-1	S1743	Esomeprazole magnesium (Nexium)	Proton.Pump
SW197573-5	S2075	Rosiglitazone HCl	PPAR
SW197118-3	S1618	Sulfameter	Others
SW196783-3	S1619	Prilocaine	Others
SW219052-1	S1620	Darunavir Ethanolate	HIV.Protease
SW196872-3	S1916	Sulfisoxazole	Others
SW219986-1	S1622	Prednisone	Others
SW219351-1	S1917	Crystal Violet	Others
SW199597-2	S1623	Acetylcysteine	Others
SW196557-4	S1920	Haloperidol	Others
SW219636-1	S1625	Ethinyl Estradiol	Others
SW196997-3	S1921	Phenindione	Others
SW197105-3	S1626	Naproxen	COX
SW219612-1	S1928	Alibendol	Others
SW197626-2	S1627	Nitazoxanide	Others
SW197542-3	S1929	Irsogladine	PDE
SW197229-3	S1744	Nicotinic Acid	Others
SW219144-1	S2077	Atorvastatin Calcium	HMG-CoA.Reductase
SW219238-1	S1747	Nimodipine	Calcium.Channel
SW197397-2	S2078	Famotidine	Histamine.Receptor
SW219237-1	S1748	Nisoldipine	Others
SW219263-1	S2079	Moexipril HCl	RAAS
SW196787-3	S1754	Oxybutynin (Ditropan)	none
SW220087-1	S2080	Clevidipine Butyrate	Calcium.Channel
SW196857-3	S1756	Enoxacin	Others
SW219383-1	S2081	Cilazapril Monohydrate	RAAS
SW222228-1	S1759	Pitavastatin Calcium	HMG-CoA.Reductase
SW196325-3	S2082	Adiphenine HCl	Others
SW197670-3	S1760	Rifapentine	Others
SW197393-3	S2084	Duloxetine HCl	SERT.NET
SW196442-3	S1761	Suprofen	Others
SW197522-2	S2085	Trimebutine	Opioid.Receptor.agonist
SW219985-1	S1628	Triamcinolone Acetonide	Others
SW219974-1	S1933	Triamcinolone	Others
SW197481-2	S1629	Orlistat	Others
SW219081-1	S1934	Nystatin (Fungicidin)	Others
SW199406-4	S1630	Allopurinol	OX.Receptor
SW196752-3	S1937	Isoniazid	Others
SW199406-3	S1631	Allopurinol Sodium	Others
SW219935-1	S1940	Levofloxacin	Others
SW197655-3	S1633	Zafirlukast	Others
SW198780-2	S1941	Enalapril Maleate	RAAS
SW219595-1	S1635	Erythromycin	Others
SW219798-1	S1949	Menadione	Others
SW219080-1	S1636	Amphotericin B	Others
SW167762-4	S1952	Methoxsalen	Others
SW203738-2	S1638	Ibuprofen	COX
SW196614-3	S1956	Miconazole Nitrate	Others
SW196945-3	S1762	Pyrazinamide	Others
SW219300-1	S2086	Ivabradine HCl	Adrenergic.Receptor.antagonist
SW220283-1	S1763	Quetiapine Fumarate	Dopamine.Receptor.antagonist
SW199663-2	S2087	Rivastigmine Tartrate	AChR.antagonist
SW196966-4	S1764	Rifampin	Others
SW219607-2	S2090	Dexmedetomidine HCl (Precedex)	Adrenergic.Receptor.agonist
SW220035-1	S1767	Beta Carotene	Others
SW196917-5	S2091	Betaxolol	Adrenergic.Receptor.antagonist
SW220224-1	S1768	Cefditoren Pivoxil	Others
SW219456-1	S2092	Detomidine HCl	Adrenergic.Receptor.agonist
SW196657-3	S1770	Sulfadiazine	Others
SW219418-1	S2096	Almotriptan Malate	5HTR.agonist
SW196895-3	S1771	Chlorprothixene	Dopamine.Receptor.antagonist
SW219060-1	S2097	Ambrisentan	Others
SW196796-3	S1773	Oxytetracycline (Terramycin)	Others
SW203810-3	S2098	Bexarotene	Others
SW219687-1	S1639	Amprenavir	HIV.Protease
SW196425-3	S1957	Sulfamethizole	Others
SW196830-3	S1640	Albendazole	Others
SW219520-1	S1958	Sulbactam	Others
SW219268-1	S1641	Chlorothiazide	Others
SW196753-3	S1959	Tolfenamic Acid	COX
SW219597-1	S1643	Ursodiol	Others
SW199147-2	S1960	Pranoprofen	Others
SW196940-3	S1644	Nitrofural	Others
SW149624-4	S1962	Sulphadimethoxine	Others
SW196784-3	S1645	Ketoprofen	COX
SW220023-1	S1964	Rimantadine	Others
SW197293-4	S1646	Ketorolac	COX
SW196576-3	S1965	Primidone	Others
SW220271-1	S1647	Adenosine	Others
SW219212-1	S1969	Nefiracetam	GABA.Receptor.agonist
SW197702-3	S1776	Toremifene Citrate	Estrogen.progestogen.Receptor_SERM
SW219451-1	S2099	Temocapril HCl	RAAS
SW196973-3	S1777	Ethionamide	Others
SW197284-3	S2101	Gabexate Mesylate	Proteasome
SW199522-2	S1778	Trifluridine	Others
SW219410-1	S2102	Rasagiline Mesylate	MAO
SW219133-1	S1782	Azacitidine	DNA.Methyltransferase
SW196619-3	S2103	Naltrexone HCl	Opioid.Receptor.antagonist
SW199234-2	S1784	Vidarabine	Others
SW197477-2	S2104	Levosulpiride	Dopamine.Receptor.antagonist
SW219955-1	S1786	Verteporfin (Visudyne)	none
SW196448-3	S2108	Flunixin Meglumin	COX
SW219718-1	S1787	Teniposide	Others
SW220093-1	S2109	Imidapril HCl	RAAS
SW219076-1	S1790	Rifaximin	Others
SW199101-5	S2111	Lapatinib	EGFR.ERBB
SW218168-2	S7177	PF-543	S1P.Receptor
SW219507-1	S8007	VE-821	ATM.ATR
SW220036-1	S7185	AGI-5198	Dehydrogenase
SW219523-1	S8009	AG-18	EGFR
SW220225-1	S7189	I-BET-762	Epigenetic.Reader.Domain
SW219157-1	S8010	PRX-08066 Maleic acid	5HTR.antagonist
SW220213-1	S7192	PF-04620110	Transferase
SW219168-1	S8014	GW9508	GPR
SW220021-1	S7193	1-Azakenpaullone	GSK-3
SW220118-1	S8015	CEP-32496	CSF-1R
SW219345-1	S7194	GZD824	ABL
SW220126-1	S8016	TAK-438	Potassium.Channel
SW219877-1	S7195	RKI-1447	ROCK
SW220158-1	S8019	AZD5363	Akt
SW219792-1	S7198	BIO	GSK-3
SW203822-2	S8020	GW0742	PPAR
SW208073-2	S7199	DBeQ	p97
SW219360-1	S8021	Vortioxetine (Lu AA21004) HBr	5HTR.antagonist
SW219476-1	S7206	CNX-2006	EGFR
SW219120-1	S8022	Empagliflozin (BI 10773)	SGLT
SW219301-1	S7207	Ro 31-8220 Mesylate	PKC
SW007400-2	S8023	TCS 359	FLT
SW219715-1	S7208	GF109203X	PKC
SW220231-1	S8024	Tyrphostin AG 1296	PDGFR
SW219479-1	S7209	GSK650394	Others
SW219870-1	S8025	GSK3787	PPAR
SW219118-1	S7213	Thiamet G	Others
SW219804-1	S8028	Tariquidar	P-gp
SW219942-1	S7214	Skepinone-L	p38.MAPK
SW203787-2	S8029	WY-14643 (Pirinixic Acid)	PPAR
SW219307-1	S7215	Losmapimod (GW856553X)	p38.MAPK
SW218167-2	S8031	NSC 23766	Rac
SW218301-2	S1010	Nintedanib (BIBF 1120)	VEGFR
SW219421-1	S1228	Idarubicin HCl	Topoisomerase
SW219248-1	S1011	Afatinib (BIBW2992)	EGFR.ERBB
SW218146-2	S1229	Fludarabine Phosphate	DNA.RNA.Synthesis
SW218124-2	S1012	BMS-536924	IGFR
SW197557-5	S1231	Topotecan HCl	Topoisomerase
SW208077-3	S1013	Bortezomib (PS-341)	Proteasome
SW219256-1	S1233	2-Methoxyestradiol (2-MeOE2)	HIF
SW220197-1	S1014	Bosutinib (SKI-606)	Src
SW219171-1	S1234	AG-1024	IGFR
SW219261-1	S1017	Cediranib (AZD2171)	VEGFR.KIT.PDGFR
SW197294-4	S1235	Letrozole	Aromatase
SW219787-1	S1018	Dovitinib (TKI-258, CHIR-258)	VEGFR.KIT.PDGFR
SW197500-4	S1237	Temozolomide	Autophagy
SW219604-1	S1020	PD184352 (CI-1040)	MEK
SW219468-1	S1241	Vincristine	Microtubule.Associated
SW219218-1	S1120	Everolimus (RAD001)	mTOR
SW222338-1	S1378	Ruxolitinib (INCB018424)	JAK
SW218144-2	S1121	TW-37	Bcl-2
SW203749-3	S1379	Isotretinoin	Hydroxylase
SW218130-2	S1122	Mocetinostat (MGCD0103)	HDAC
SW219767-1	S1380	Lopinavir	HIV.Protease
SW219953-1	S1124	BMS-754807	IGFR
SW220227-1	S1381	Meropenem	Others
SW218151-2	S1129	SRT1720	Sirtuin
SW196707-3	S1382	Mianserin HCl	Histamine.Receptor
SW219422-1	S1130	YM155 (Sepantronium Bromide)	Survivin
SW197596-2	S1385	Mosapride Citrate	5HTR.agonist
SW219192-2	S1132	INO-1001	PARP
SW219392-1	S1386	Nafamostat Mesylate	Proteasome
SW219771-1	S1133	Alisertib (MLN8237)	Aurora.Kinase
SW196570-5	S1387	Naftopidil DiHCl	Adrenergic.Receptor.antagonist
SW208076-5	S1021	Dasatinib	ABL
SW219177-1	S1243	Agomelatine	5HTR.antagonist
SW222224-1	S1022	Ridaforolimus (Deforolimus, MK-8669)	mTOR
SW219808-1	S1244	Amuvatinib (MP-470)	PDGFR
SW219447-1	S1023	Erlotinib HCl (OSI-744)	EGFR
SW196399-3	S1247	Leflunomide	Others
SW199108-4	S1025	Gefitinib (ZD1839)	EGFR
SW219940-1	S1248	Vinblastine	Microtubule.Associated
SW197805-4	S1026	Imatinib Mesylate (STI571)	ABL
SW219396-1	S1249	JNJ-7706621	CDK
SW199101-4	S1028	Lapatinib (GW-572016) Ditosylate	EGFR.ERBB
SW219288-1	S1250	Enzalutamide (MDV3100)	Androgen.Receptor.antagonist
SW218084-2	S1029	Lenalidomide (CC-5013)	TNF-alpha
SW219550-1	S1251	Dienogest	Estrogen.progestogen.Receptor_agonist
SW219369-1	S1030	Panobinostat (LBH589)	HDAC
SW220132-1	S1252	Entecavir Hydrate	Others
SW220119-1	S1134	AT9283	JAK
SW196942-4	S1389	Omeprazole	Proton.Pump
SW219173-1	S1137	Malotilate	Others
SW100810-5	S1390	Ondansetron HCl	5HTR.antagonist
SW219897-1	S1138	Brivanib Alaninate (BMS-582664)	VEGFR
SW197468-3	S1391	Oxcarbazepine	Sodium.Channel
SW219439-1	S1139	ADL5859 HCl	Opioid.Receptor.agonist
SW219267-1	S1392	Pelitinib (EKB-569)	EGFR
SW219160-1	S1140	Andarine	Androgen.Receptor.agonist
SW219079-1	S1393	Pirarubicin	Topoisomerase
SW219302-1	S1141	17-AAG (Tanespimycin)	HSP
SW197333-4	S1394	Pizotifen Malate	Others
SW219303-1	S1142	17-DMAG (Alvespimycin) HCl	HSP
SW196786-4	S1396	Resveratrol	Sirtuin
SW219272-1	S1143	AG-490 (Tyrphostin B42)	EGFR
SW219130-1	S1397	Rocuronium Bromide	AChR.antagonist
SW218300-2	S1032	Motesanib Diphosphate (AMG-706)	VEGFR
SW219197-1	S1255	Nepafenac	Others
SW218083-2	S1033	Nilotinib (AMN-107)	ABL
SW219770-1	S1256	Rufinamide	Sodium.Channel
SW219740-1	S1034	NVP-AEW541	IGFR
SW219391-1	S1257	Posaconazole	Others
SW218082-2	S1035	Pazopanib HCl (GW786034 HCl)	VEGFR.KIT.PDGFR
SW219175-1	S1258	Prasugrel	P2.Receptor
SW218101-2	S1036	PD0325901	MEK
SW219712-1	S1259	Ramelteon	MT.Receptor
SW218117-2	S1038	PI-103	PI3K
SW219246-1	S1260	Cinacalcet HCl	CaSR
SW219073-1	S1039	Rapamycin (Sirolimus)	mTOR
SW199611-3	S1261	Celecoxib	COX
SW202562-3	S1040	Sorafenib Tosylate	RAF
SW218162-2	S1262	Avagacestat (BMS-708163)	Gamma-secretase
SW219620-1	S1144	Ivacaftor (VX-770)	CFTR
SW220279-1	S1398	Stavudine (d4T)	Reverse.Transcriptase
SW219478-1	S1145	SNS-032 (BMS-387032)	CDK
SW220151-1	S1400	Tenofovir Disoproxil Fumarate	Reverse.Transcriptase
SW219431-1	S1147	Barasertib (AZD1152-HQPA)	Aurora.Kinase
SW219320-1	S1403	Tigecycline	Others
SW219847-1	S1148	Docetaxel	Microtubule.Associated
SW219227-1	S1404	Trilostane	Dehydrogenase
SW219830-1	S1150	Paclitaxel	Microtubule.Associated
SW219551-1	S1405	Vecuronium Bromide	Others
SW218119-2	S1152	PLX-4720	RAF
SW219778-1	S1407	Bimatoprost	Others
SW220195-1	S1153	Roscovitine (Seliciclib,CYC202)	CDK
SW197639-3	S1408	Linezolid	Others
SW219886-1	S1154	SNS-314 Mesylate	Aurora.Kinase
SW196913-4	S1409	Alfuzosin HCl	Adrenergic.Receptor.antagonist
SW220203-1	S1041	STF-62247	Others
SW218104-2	S1264	PD173074	FGFR
SW219407-1	S1042	Sunitinib Malate	VEGFR.KIT.PDGFR
SW219671-1	S1266	WYE-354	mTOR
SW218125-2	S1043	Tandutinib (MLN518)	FLT
SW218095-2	S1267	Vemurafenib (PLX4032, RG7204)	RAF
SW219138-1	S1044	Temsirolimus (CCI-779, NSC 683864)	mTOR
SW219069-1	S1271	Acarbose	Others
SW219664-1	S1045	Trichostatin A (TSA)	HDAC
SW208681-3	S1274	BX-795	IkB.IKK
SW218092-2	S1046	Vandetanib (ZD6474)	VEGFR
SW220162-1	S1275	BX-912	PDK-1
SW199536-4	S1047	Vorinostat (SAHA, MK0683)	HDAC
SW219282-1	S1276	Adapalene	Others
SW212828-2	S1048	VX-680 (Tozasertib, MK-0457)	Aurora.Kinase
SW102053-5	S1278	Altretamine	Others
SW219398-1	S1155	S3I-201	STAT
SW219457-1	S1415	Clopidogrel	P2.Receptor
SW220171-1	S1156	Capecitabine	DNA.RNA.Synthesis
SW219627-1	S1422	Droxinostat	HDAC
SW219161-1	S1157	CEP-18770 (Delanzomib)	Proteasome
SW197620-3	S1425	Ranolazine 2HCl	Calcium.Channel
SW220251-1	S1158	MK-8245	Dehydrogenase
SW197344-4	S1426	Repaglinide	Potassium.Channel
SW220253-1	S1159	Ganetespib (STA-9090)	HSP
SW196583-4	S1430	Rolipram	PDE
SW220281-1	S1162	PA-824	Others
SW199664-3	S1431	Sildenafil Citrate	PDE
SW218138-2	S1163	AT13387	HSP
SW197624-3	S1432	Sumatriptan Succinate	5HTR.agonist
SW219259-1	S1164	Lenvatinib (E7080)	VEGFR
SW219882-1	S1436	Tianeptine sodium	5HTR.agonist
SW219086-1	S1049	Y-27632 2HCl	ROCK
SW197490-3	S1280	Amisulpride	Dopamine.Receptor.antagonist
SW219775-1	S1052	Elesclomol (STA-4783)	HSP
SW199095-2	S1281	Aniracetam	GluR.agonist
SW219667-1	S1053	Entinostat (MS-275)	HDAC
SW219057-1	S1282	Artemisinin	Others
SW219797-1	S1055	Enzastaurin (LY317615)	PKC
SW219879-1	S1283	Asenapine	5HTR.antagonist
SW219554-1	S1056	AC480 (BMS-599626)	EGFR.ERBB
SW197591-3	S1284	Benazepril HCl	RAAS
SW219425-1	S1057	Obatoclax Mesylate (GX15-070)	Bcl-2
SW196970-2	S1285	Biperiden HCl	AChR.antagonist
SW218142-2	S1060	Olaparib (AZD2281, Ku-0059436)	PARP
SW219984-1	S1286	Budesonide	Others
SW220144-1	S1061	Nutlin-3	E3.Ligase.
SW196834-3	S1287	Bumetanide	Others
SW219685-1	S1165	ABT-751 (E7010)	Microtubule.Associated
SW199068-2	S1437	Tizanidine HCl	Adrenergic.Receptor.agonist
SW222225-1	S1166	Cisplatin	DNA.RNA.Synthesis
SW197570-3	S1438	Topiramate	Carbonic.Anhydrase
SW219420-1	S1167	CP-724714	ERBB
SW197551-3	S1439	Tranilast	Others
SW219169-2	S1168	Valproic acid sodium salt (Sodium valproate)	HDAC
SW197609-3	S1441	Venlafaxine	SERT.NET
SW218249-2	S1169	TGX-221	PI3K
SW197571-2	S1442	Voriconazole	P450
SW219394-1	S1170	WZ3146	EGFR
SW197531-3	S1443	Zileuton	Others
SW219491-1	S1171	CYC116	Aurora.Kinase
SW199027-2	S1444	Ziprasidone HCl	Others
SW218152-2	S1172	JNJ-26854165 (Serdemetan)	p53
SW199135-2	S1445	Zonisamide	Others
SW219247-1	S1064	Masitinib (AB1010)	PDGFR
SW196414-3	S1288	Camptothecin	Topoisomerase
SW202556-4	S1065	GDC-0941	PI3K
SW197496-2	S1289	Carmofur	DNA.RNA.Synthesis
SW219839-1	S1066	SL-327	MEK
SW196972-3	S1291	Cetirizine DiHCl	Histamine.Receptor
SW212665-2	S1067	SB431542	TGF-beta.Smad
SW219784-1	S1293	Cilnidipine	Calcium.Channel
SW202555-3	S1068	Crizotinib (PF-02341066)	MET
SW199053-2	S1294	Cilostazol	PDE
SW219319-1	S1069	AUY922 (NVP-AUY922)	HSP
SW220274-1	S1297	Epothilone A	Microtubule.Associated
SW219768-1	S1070	PHA-665752	MET
SW220273-1	S1299	Floxuridine	DNA.RNA.Synthesis
SW218039-2	S1071	HA14-1	Bcl-2
SW220241-1	S1300	FT-207 (NSC 148958)	DNA.RNA.Synthesis
SW219315-1	S1173	WZ4002	EGFR
SW222227-1	S1450	Nanchangmycin	Others
SW219159-1	S1174	MK-2866 (GTx-024)	Androgen.Receptor.agonist
SW220199-1	S1451	Aurora A Inhibitor I	Aurora.Kinase
SW220186-1	S1175	BIIB021	HSP
SW219747-1	S1452	Ispinesib (SB-715992)	Kinesin
SW219827-1	S1176	NPI-2358 (Plinabulin)	VDA
SW219749-1	S1453	Tipifarnib	Transferase
SW218254-2	S1177	PD98059	MEK
SW219373-1	S1454	PHA-680632	Aurora.Kinase
SW218097-2	S1178	Regorafenib (BAY 73-4506)	VEGFR.KIT.PDGFR
SW219280-1	S1455	Cilomilast	PDE
SW219395-1	S1179	WZ8040	EGFR
SW219504-1	S1456	Zibotentan (ZD4054)	Endothelin.Receptor
SW218311-2	S1180	XAV-939	Wnt.beta-catenin
SW220258-1	S1457	Atazanavir Sulfate	HIV.Protease
SW220182-1	S1072	ZSTK474	PI3K
SW197177-4	S1302	Ifosfamide	DNA.RNA.Synthesis
SW219850-1	S1075	SB216763	GSK-3
SW219991-1	S1304	Megestrol Acetate	Androgen.Receptor.antagonist
SW218141-2	S1076	SB203580	p38.MAPK
SW199090-2	S1305	Mercaptopurine (6-MP)	DNA.RNA.Synthesis
SW218110-2	S1077	SB202190 (FHPI)	p38.MAPK
SW199198-2	S1312	Streptozotocin (STZ)	Others
SW202557-3	S1078	MK-2206 2HCl	Akt
SW219841-1	S1315	Ki16425	LPA.Receptor
SW219453-1	S1080	SU11274	MET
SW220010-1	S1319	Costunolide	Telomerase
SW218087-2	S1082	Vismodegib (GDC-0449)	Hedgehog.Smoothened
SW219971-1	S1322	Dexamethasone (DHAP)	IL.Receptor
SW219896-1	S1084	Brivanib (BMS-540215)	VEGFR
SW197099-3	S1324	Doxazosin Mesylate	Adrenergic.Receptor.antagonist
SW219567-1	S1181	ENMD-2076	FLT
SW219693-1	S1458	VX-745	p38.MAPK
SW219089-1	S1183	Danoprevir (ITMN-191)	HCV.Protease
SW219580-1	S1459	Thiazovivin	ROCK
SW197637-2	S1185	Ritonavir	HIV.Protease
SW218106-2	S1460	SP600125	JNK
SW219803-1	S1186	BIBR 1532	Telomerase
SW219187-1	S1462	AZD6482	PI3K
SW197739-4	S1188	Anastrozole	Aromatase
SW197554-3	S1465	Moxifloxacin HCl	Topoisomerase
SW220254-1	S1189	Aprepitant	Substance.P
SW219083-1	S1466	Calcitriol	Others
SW197581-4	S1190	Bicalutamide	Androgen.Receptor.antagonist
SW219584-1	S1467	Doxercalciferol	Others
SW219538-1	S1191	Fulvestrant	Estrogen.progestogen.Receptor_antagonist
SW199052-2	S1468	Alfacalcidol	Others
SW219445-1	S1085	Belinostat (PXD101)	HDAC
SW218112-2	S1087	Iniparib (BSI-201)	PARP
SW219932-1	S1088	NVP-ADW742	IGFR
SW197275-2	S1329	Etomidate	GABA.Receptor.agonist
SW218136-2	S1089	Refametinib (RDEA119, Bay 86-9766)	MEK
SW197633-2	S1330	Felbamate	Others
SW218266-2	S1090	PCI-24781 (Abexinostat)	HDAC
SW199616-2	S1331	Fluconazole	Others
SW218150-2	S1091	OSI-906 (Linsitinib)	IGFR
SW197598-2	S1332	Flumazenil	GABA.Receptor.antagonist
SW219818-1	S1092	KU-55933 (ATM Kinase Inhibitor)	ATM.ATR
SW196934-4	S1333	Fluoxetine HCl	SERT
SW219610-1	S1093	GSK1904529A	IGFR
SW219388-1	S1334	Flupirtine maleate	DNA.RNA.Synthesis
SW197705-2	S1192	Raltitrexed	DNA.RNA.Synthesis
SW219602-1	S1469	Calcifediol	Others
SW196678-4	S1193	Thalidomide	TNF-alpha
SW219790-1	S1470	TSU-68 (SU6668, Orantinib)	PDGFR
SW219934-1	S1194	CUDC-101	HDAC
SW219452-1	S1472	Safinamide Mesylate	MAO
SW219642-1	S1195	TAK-700 (Orteronel)	P450
SW219547-1	S1474	GSK429286A	ROCK
SW219527-1	S1196	Exemestane	Aromatase
SW219691-1	S1475	Pimasertib (AS-703026)	MEK
SW220005-1	S1197	Finasteride	5-alpha.Reductase
SW219430-1	S1476	SB525334	TGF-beta.Smad
SW220163-1	S1198	Irinotecan	Topoisomerase
SW220013-1	S1478	Oligomycin A	ATPase
SW197746-4	S1199	Cladribine	DNA.RNA.Synthesis
SW219140-1	S1480	VX-222 (VCH-222, Lomibuvir)	HCV.Protease
SW218126-2	S1094	PF-04217903	MET
SW197282-4	S1336	Fluvoxamine maleate	SERT
SW219385-1	S1095	LAQ824 (Dacinostat)	HDAC
SW203763-2	S1342	Genistein	Topoisomerase
SW219796-1	S1096	Quisinostat (JNJ-26481585)	HDAC
SW219939-1	S1343	Ginkgolide B	PAFR
SW219325-1	S1097	BTZ043 Racemate	Others
SW196369-4	S1344	Glimepiride	DPP-4
SW219544-1	S1098	Rucaparib (AG-014699,PF-01367338)	PARP
SW219099-1	S1351	Ivermectin	Others
SW219643-1	S1100	MLN8054	Aurora.Kinase
SW219297-1	S1352	TG100-115	PI3K
SW198937-2	S1101	Vatalanib (PTK787) 2HCl	VEGFR
SW196888-4	S1353	Ketoconazole	P450
SW219366-1	S1102	U0126-EtOH	MEK
SW197226-4	S1354	Lansoprazole	Proton.Pump
SW218076-2	S1200	Decitabine	DNA.Methyltransferase
SW219884-1	S1481	Zosuquidar (LY335979) 3HCl	P-gp
SW220298-1	S1201	Dimesna	Others
SW219754-1	S1482	Daclatasvir (BMS-790052)	HCV.Protease
SW220006-1	S1202	Dutasteride	5-alpha.Reductase
SW219279-1	S1483	Iloperidone	Others
SW196607-4	S1204	Melatonin	Others
SW219738-1	S1484	MC1568	HDAC
SW219506-1	S1205	PIK-75	PI3K
SW219842-1	S1485	HMN-214	PLK
SW197151-3	S1206	Bisoprolol fumarate	Adrenergic.Receptor.antagonist
SW219869-1	S1486	AEE788 (NVP-AEE788)	EGFR.ERBB
SW219364-1	S1207	Tivozanib (AV-951)	VEGFR.KIT.PDGFR
SW220252-1	S1487	PHA-793887	CDK
SW219441-1	S1208	Doxorubicin (Adriamycin)	Topoisomerase
SW219416-1	S1488	Naratriptan	5HTR.agonist
SW220282-1	S1103	ZM 447439	Aurora.Kinase
SW197558-3	S1356	Levetiracetam	Others
SW219204-1	S1104	GDC-0879	RAF
SW196598-4	S1357	Lidocaine	Histamine.Receptor
SW217688-2	S1105	LY294002	PI3K
SW197416-3	S1358	Loratadine	Histamine.Receptor
SW219927-1	S1106	OSU-03012 (AR-12)	PDK-1
SW199641-2	S1359	Losartan Potassium (DuP 753)	RAAS
SW219462-1	S1107	Danusertib (PHA-739358)	Aurora.Kinase
SW219415-1	S1360	GSK1059615	PI3K
SW218289-2	S1109	BI 2536	PLK
SW219463-1	S1361	MGCD-265	MET.VEGFR
SW219559-1	S1110	Varespladib (LY315920)	Phospholipase
SW219255-1	S1362	Rigosertib (ON-01910)	PLK
SW219390-1	S1111	Foretinib (GSK1363089)	MET.VEGFR
SW218156-2	S1363	Ki8751	VEGFR.KIT.PDGFR
SW199617-3	S1209	Fluorouracil (5-Fluoracil, 5-FU)	DNA.RNA.Synthesis
SW219245-1	S1489	PIK-93	PI3K
SW198601-3	S1210	Methotrexate	DHFR
SW218091-2	S1490	Ponatinib (AP24534)	ABL
SW219266-1	S1212	Bendamustine HCl	Others
SW220269-1	S1491	Fludarabine (Fludara)	STAT
SW218086-2	S1213	Nelarabine	DNA.RNA.Synthesis
SW220068-1	S1494	LY2228820	p38.MAPK
SW222226-1	S1214	Bleomycin Sulfate	DNA.RNA.Synthesis
SW220187-1	S1497	Pralatrexate	DHFR
SW219427-1	S1216	PFI-1 (PF-6405761)	Epigenetic.Reader.Domain
SW219977-1	S1500	Betamethasone	Others
SW218080-2	S1218	Clofarabine	DNA.RNA.Synthesis
SW219893-1	S1501	Mycophenolate Mofetil	Dehydrogenase
SW218129-2	S1219	YM201636	PI3K
SW219773-1	S1502	Cephalexin	Others
SW219832-1	S7217	OAC1	Others
SW220130-1	S8032	PRT062607 (P505-15, BIIB057) HCl	Syk
[truncated: 29 more rows]
