# Supplementary material for: High-throughput functional annotation of natural products by integrated activity profiling
Source: Proc Natl Acad Sci U S A. 2022 Nov 30;119(49):e2208458119. doi: 10.1073/pnas.2208458119 (PMC9894231; doi:10.1073/pnas.2208458119)
Supplement: Supplementary file 3 — Dataset S02 (CSV) [file pnas.2208458119.sd02.csv]

File Name			20220823_H23-RLUS2088-SNC24-JMM6-VHIGH_01_01.RCC	20220823_H23-RLUS2088-SNC24-JMM6-VHIGH_01_02.RCC	20220823_H23-RLUS2088-SNC24-JMM6-VHIGH_01_03.RCC	20220823_H23-RLUS2088-SNC24-JMM6-VHIGH_01_04.RCC	20220823_H23-RLUS2088-SNC24-JMM6-VHIGH_01_05.RCC	20220823_H23-RLUS2088-SNC24-JMM6-VHIGH_01_06.RCC
Description			DMSO-1	DMSO-2	DMSO-3	Parkamycin-A-10 �M-1	Parkamycin-A-10 �M-2	Parkamycin-A-10 �M-3
Sample ID			1	1	1	1	1	1
Owner
Sample Date			8/23/22	8/23/22	8/23/22	8/23/22	8/23/22	8/23/22
File Version			1.7	1.7	1.7	1.7	1.7	1.7
Gene RLF			NS_HS_METABOLISM_V1.0	NS_HS_METABOLISM_V1.0	NS_HS_METABOLISM_V1.0	NS_HS_METABOLISM_V1.0	NS_HS_METABOLISM_V1.0	NS_HS_METABOLISM_V1.0
Comments
Lane ID			1	2	3	4	5	6
FOV Count			490	490	490	490	490	490
FOV Counted			488	485	486	486	484	486
Scanner ID			1709C0482	1709C0482	1709C0482	1709C0482	1709C0482	1709C0482
Stage Position			1	1	1	1	1	1
Binding Density			0.62	0.69	0.62	0.81	0.91	0.84
Messages
Positive	POS_A	ERCC_00117.1	11971	12440	11886	10452	11517	12072
Positive	POS_B	ERCC_00112.1	4593	4654	4781	4196	4453	4706
Positive	POS_C	ERCC_00002.1	1118	1169	1283	1034	1112	1271
Positive	POS_D	ERCC_00092.1	289	261	265	216	227	301
Positive	POS_E	ERCC_00035.1	57	39	47	45	43	54
Positive	POS_F	ERCC_00034.1	29	32	18	17	15	31
Negative	NEG_A	ERCC_00096.1	6	5	6	4	10	9
Negative	NEG_B	ERCC_00041.1	5	9	8	12	13	18
Negative	NEG_C	ERCC_00019.1	10	4	8	10	19	10
Negative	NEG_D	ERCC_00076.1	8	6	5	9	7	6
Negative	NEG_E	ERCC_00098.1	7	9	6	8	7	11
Negative	NEG_F	ERCC_00126.1	12	12	9	13	17	10
Negative	NEG_G	ERCC_00144.1	6	2	5	3	6	6
Negative	NEG_H	ERCC_00154.1	4	8	2	6	5	5
Endogenous	A2M	NM_000014.4	10	12	14	12	19	21
Endogenous	AADAT	NM_016228.3	35	41	48	55	52	59
Endogenous	AANAT	NM_001088.2	14	7	12	8	10	16
Endogenous	ABL1	NM_005157.3	153	149	140	177	214	181
Endogenous	ACAA2	NM_006111.2	528	576	522	643	713	636
Endogenous	ACACA	NM_198834.1	61	66	61	98	116	111
Endogenous	ACACB	NM_001093.3	68	52	75	77	91	73
Endogenous	ACADL	NM_001608.3	12	14	6	9	17	9
Endogenous	ACAP2	NM_012287.5	383	388	361	514	519	481
Endogenous	ACAT1	NM_000019.3	365	401	343	423	485	412
Endogenous	ACAT2	NM_005891.2	573	617	567	766	807	746
Endogenous	ACMSD	NM_138326.2	14	12	6	8	9	12
Endogenous	ACOT12	NM_130767.2	12	13	8	9	12	11
Endogenous	ACOX1	NM_004035.5	312	330	322	472	480	516
Endogenous	ACSF3	NR_045667.2	30	25	24	33	33	28
Endogenous	ACY1	NM_000666.2	29	22	20	28	15	41
Endogenous	ADA	NM_000022.2	887	963	880	1169	1295	1163
Endogenous	ADAL	NM_001012969.2	156	139	135	172	202	160
Endogenous	ADH1A	NM_000667.3	11	11	7	8	10	14
Endogenous	ADH1B	NM_000668.4	11	8	11	10	16	6
Endogenous	ADH1C	NM_000669.3	3	11	7	8	4	7
Endogenous	ADH4	NM_000670.3	2	6	10	8	9	9
Endogenous	ADH6	NM_000672.3	22	32	22	26	35	25
Endogenous	ADH7	NM_000673.3	5	5	7	10	14	11
Endogenous	ADK	NM_001123.2	1002	1054	942	1200	1344	1306
Endogenous	ADORA2A	NM_000675.3	34	31	19	31	33	29
Endogenous	AFMID	NM_001010982.4	213	232	196	275	290	254
Endogenous	AGXT	NM_000030.2	12	10	14	12	9	11
Endogenous	AGXT2	NM_031900.3	16	11	7	12	11	7
Endogenous	AK3	NM_016282.2	84	93	73	115	113	102
Endogenous	AKR1C4	NM_001818.2	11	9	11	6	15	19
Endogenous	AKT1	NM_001014431.1	531	530	509	608	694	669
Endogenous	AKT1S1	NM_032375.3	753	711	618	798	962	874
Endogenous	AKT2	NM_001626.4	527	525	517	618	677	679
Endogenous	AKT3	NM_005465.4	267	296	277	352	387	323
Endogenous	ALDH2	NM_000690.2	15	19	13	13	16	19
Endogenous	ALDOA	NM_184041.2	10790	11214	10244	13034	14566	13674
Endogenous	ALDOB	NM_000035.3	5	6	8	6	8	9
Endogenous	ALOX12	NM_000697.1	10	15	3	9	11	13
Endogenous	ALOX15	NM_001140.3	14	12	18	20	13	22
Endogenous	ALOX5	NM_000698.2	26	19	19	24	34	33
Endogenous	AMDHD1	NM_152435.2	59	63	60	83	90	74
Endogenous	AMPD1	NM_000036.2	6	7	6	9	11	17
Endogenous	AMPD2	NM_004037.6	485	500	466	647	647	617
Endogenous	AMPD3	NM_000480.2	34	33	25	54	39	34
Endogenous	AOC1	NM_001091.2	4	9	9	4	11	11
Endogenous	AOC3	NM_001277731.1	15	15	12	13	13	16
Endogenous	AOX1	NM_001159.3	24	32	28	26	34	24
Endogenous	AP2S1	NM_021575.2	1463	1499	1324	1799	2010	1845
Endogenous	APOA1	NM_000039.1	4	2	6	6	8	11
Endogenous	APOA2	NM_001643.1	14	13	6	7	13	16
Endogenous	APOA4	NM_000482.3	7	6	8	9	10	12
Endogenous	APOB	NM_000384.2	16	11	12	9	6	17
Endogenous	APOC2	NM_000483.3	14	20	13	21	27	21
Endogenous	APOC3	NM_000040.1	5	7	5	4	7	8
Endogenous	APOE	NM_000041.2	227	184	180	264	267	280
Endogenous	APOM	NM_019101.2	25	24	24	30	37	24
Endogenous	APRT	NM_000485.2	984	931	891	1083	1231	1146
Endogenous	AR	NM_000044.2	11	6	1	6	7	5
Endogenous	ARF5	NM_001662.2	625	654	609	779	841	795
Endogenous	ARG1	NM_000045.3	7	15	8	5	16	19
Endogenous	ARID1A	NM_006015.4	403	364	395	448	547	503
Endogenous	ARID1B	NM_020732.3	352	337	315	425	467	442
Endogenous	ARID2	NM_152641.2	549	627	621	794	899	804
Endogenous	ARPC4	NM_005718.4	3001	3219	2981	3855	4159	3885
Endogenous	ASCL1	NM_004316.3	5	4	7	7	12	9
Endogenous	ASH1L	NM_018489.2	631	648	592	855	980	835
Endogenous	ASL	NM_000048.3	369	361	332	444	485	449
Endogenous	ASMT	NM_001171039.1	5	3	4	1	7	10
Endogenous	ASNS	NM_183356.2	744	809	707	886	942	879
Endogenous	ASPA	NM_000049.2	8	6	10	16	13	9
Endogenous	ASPG	NM_001080464.2	1	1	1	1	1	1
Endogenous	ASS1	NM_000050.4	167	170	176	202	204	195
Endogenous	ATF4	NM_001675.2	4469	4784	4292	5422	5991	5614
Endogenous	ATF7	NM_001130060.1	428	391	374	486	520	505
Endogenous	ATF7IP	NM_018179.3	269	256	247	265	340	316
Endogenous	ATG101	NM_021934.4	909	919	903	1125	1250	1135
Endogenous	ATG2B	NM_018036.5	185	185	203	290	259	256
Endogenous	ATOX1	NM_004045.3	1821	1917	1698	2257	2542	2399
Endogenous	ATP5F1D	NM_001687.4	1274	1325	1218	1508	1669	1539
Endogenous	ATP5ME	NM_007100.3	1230	1274	1127	1484	1738	1536
Endogenous	ATP6V1F	NM_001198909.1	2489	2581	2166	2948	3219	3085
Endogenous	ATXN7	NM_001128149.2	388	412	317	491	565	493
Endogenous	BAD	NM_004322.3	95	140	122	155	156	165
Endogenous	BCL2	NM_000657.2	22	24	31	28	23	40
Endogenous	BCL2A1	NM_004049.2	7	9	4	7	7	5
Endogenous	BCL2L1	NM_138578.1	161	161	133	200	182	186
Endogenous	BHMT	NM_001713.2	8	6	8	10	9	13
Endogenous	BHMT2	NM_001178005.1	11	10	13	10	16	24
Endogenous	BIRC3	NM_182962.1	101	114	80	112	144	121
Endogenous	BLK	NM_001715.2	4	8	5	9	6	4
Endogenous	BRAF	NM_004333.3	326	318	302	350	475	432
Endogenous	BRCA1	NM_007294.3	324	367	333	440	486	442
Endogenous	BRCA2	NM_000059.3	123	135	131	175	182	194
Endogenous	BRCC3	NM_024332.3	512	474	514	676	733	691
Endogenous	BRIP1	NM_032043.1	278	258	265	321	364	349
Endogenous	BTK	NM_000061.1	3	7	3	6	6	1
Endogenous	BUB1	NM_004336.3	1719	1779	1583	2242	2441	2275
Endogenous	BUB1B	NM_001211.4	707	746	680	945	1031	918
Endogenous	CA12	NM_001218.3	22	27	23	29	27	24
Endogenous	CA9	NM_001216.2	11	11	8	5	20	18
Endogenous	CAB39	NM_001130849.1	705	743	719	863	1033	918
Endogenous	CACNA1A	NM_001127221.1	44	33	36	50	51	52
Endogenous	CACNA1E	NM_000721.2	3	4	9	8	10	7
Endogenous	CACNB4	NM_000726.3	18	13	9	15	20	22
Endogenous	CACNG2	NM_006078.3	25	21	18	23	27	26
Endogenous	CACNG3	NM_006539.2	4	7	4	4	4	8
Endogenous	CACNG7	NM_031896.3	1	1	1	1	1	1
Endogenous	CAD	NM_004341.3	646	651	652	749	820	808
Endogenous	CARD11	NM_032415.2	5	9	6	4	3	5
Endogenous	CAT	NM_001752.2	281	264	231	323	376	306
Endogenous	CBL	NM_005188.2	377	384	368	437	554	521
Endogenous	CBR4	NM_032783.4	168	166	145	204	211	202
Endogenous	CCL13	NM_005408.2	13	15	18	18	20	23
Endogenous	CCL19	NM_006274.2	8	11	14	10	12	18
Endogenous	CCL4	NM_002984.2	1	7	1	4	1	2
Endogenous	CCL5	NM_002985.2	532	567	491	626	639	588
Endogenous	CCNA1	NM_003914.3	95	73	78	114	120	122
Endogenous	CCNA2	NM_001237.2	2341	2484	2321	3146	3500	3266
Endogenous	CCNB2	NM_004701.2	978	1047	1011	1205	1403	1330
Endogenous	CCND1	NM_053056.2	5025	5332	4759	5843	6498	6059
Endogenous	CD14	NM_000591.2	31	23	20	26	30	32
Endogenous	CD163	NM_004244.4	13	14	4	14	13	11
Endogenous	CD180	NM_005582.2	8	12	4	5	9	7
Endogenous	CD19	XM_011545981.1	14	6	11	14	11	11
Endogenous	CD209	NM_001144899.1	4	6	7	5	8	6
Endogenous	CD244	NM_001166663.1	64	58	66	57	71	66
Endogenous	CD247	NM_000734.3	13	8	14	12	11	17
Endogenous	CD27	NM_001242.4	10	4	4	10	6	11
Endogenous	CD274	NM_014143.3	12	6	5	6	12	9
Endogenous	CD276	NM_001024736.1	272	274	283	313	356	363
Endogenous	CD28	NM_001243078.1	11	4	10	5	10	10
Endogenous	CD36	NM_000072.3	5	8	2	10	13	9
Endogenous	CD3D	NM_000732.4	15	17	8	9	14	7
Endogenous	CD3E	NM_000733.2	11	16	14	15	17	19
Endogenous	CD3G	NM_000073.2	6	9	10	8	9	8
Endogenous	CD4	NM_000616.4	6	12	6	8	7	8
Endogenous	CD40LG	NM_000074.2	6	5	4	8	4	10
Endogenous	CD6	NM_001254751.1	8	7	12	7	17	10
Endogenous	CD63	NM_001780.4	4265	4424	4052	4963	5552	5127
Endogenous	CD68	NM_001251.2	37	53	49	58	76	55
Endogenous	CD84	NM_001184879.1	15	11	6	12	15	12
Endogenous	CD8A	NM_001768.6	21	18	15	25	26	30
Endogenous	CD8B	NM_172099.2	19	17	14	29	22	16
Endogenous	CDA	NM_001785.2	11	20	9	14	11	19
Endogenous	CDC20	NM_001255.2	3219	3348	3147	4084	4602	4230
Endogenous	CDCA5	NM_080668.3	335	322	291	389	420	378
Endogenous	CDCA8	NM_018101.2	546	592	542	788	839	781
Endogenous	CDK9	NM_001261.2	392	425	372	483	534	487
Endogenous	CEACAM3	NM_001815.3	6	6	10	9	19	14
Endogenous	CENPA	NM_001042426.1	987	1078	969	1329	1439	1344
Endogenous	CHMP2A	NM_014453.3	413	444	414	487	582	529
Endogenous	CHMP6	NM_024591.4	331	321	316	376	374	406
Endogenous	CLOCK	NM_004898.2	387	355	387	545	573	531
Endogenous	CLSPN	NM_022111.2	1268	1305	1315	1767	1920	1748
Endogenous	CMKLR1	NM_004072.2	12	7	7	12	10	6
Endogenous	COL4A1	NM_001845.4	19	32	18	34	27	26
Endogenous	COL6A1	NM_001848.2	43	34	38	55	48	62
Endogenous	COL6A3	NM_004369.3	4	4	3	3	8	2
Endogenous	COPS6	NM_006833.4	3819	4038	3668	4726	5482	4888
Endogenous	COX14	NM_001257133.1	1313	1426	1318	1798	2131	1794
Endogenous	COX4I1	NM_001318797.1	5243	5397	5009	6376	7184	6620
Endogenous	COX5A	NM_004255.3	4057	4158	4005	5194	5734	5326
Endogenous	COX5B	NM_001862.2	12705	13470	12115	16026	17798	16609
Endogenous	COX6A1	NM_004373.2	8826	9185	8442	11203	12481	11626
Endogenous	COX6B1	NM_001863.4	5421	5689	5480	6926	7782	7312
Endogenous	COX7B	NM_001866.2	4005	4130	3678	5110	5828	5078
Endogenous	COX7C	NM_001867.2	645	714	602	801	872	877
Endogenous	COX8A	NM_004074.2	3106	3111	2731	3517	3867	3636
Endogenous	CPA3	NM_001870.2	7	11	11	14	7	10
Endogenous	CPS1	NM_001875.3	119	145	107	168	174	162
Endogenous	CPT1A	NM_001876.3	335	359	347	416	497	493
Endogenous	CREB3L3	NM_001271995.1	8	9	12	9	20	19
Endogenous	CS	NM_004077.2	1710	1790	1604	2073	2405	2173
Endogenous	CSF3R	NM_000760.3	6	6	4	6	1	4
Endogenous	CTCF	NM_001191022.1	617	618	579	787	806	736
Endogenous	CTLA4	NM_005214.3	7	8	7	12	15	8
Endogenous	CTPS1	NM_001301237.1	2593	2743	2479	2998	3327	3150
Endogenous	CTSA	NM_001127695.1	1686	1767	1571	2114	2320	2226
Endogenous	CTSD	NM_001909.3	814	849	677	867	945	977
Endogenous	CTSL	NM_001912.4	859	923	897	1147	1190	1079
Endogenous	CTSS	NM_004079.3	38	45	30	30	41	36
Endogenous	CTSW	NM_001335.3	10	5	8	8	7	12
Endogenous	CTSZ	NM_001336.3	1221	1345	1275	1626	1732	1658
Endogenous	CXCL9	NM_002416.2	14	15	13	12	7	19
Endogenous	CXCR6	NM_006564.1	3	7	13	8	5	15
Endogenous	CYBB	NM_000397.3	10	5	9	6	13	9
Endogenous	CYP1A1	NM_000499.3	11	14	6	7	7	7
Endogenous	CYP1A2	NM_000761.3	15	23	15	27	23	26
Endogenous	CYP1B1	NM_000104.3	1526	1554	1412	1738	2062	1797
Endogenous	CYP4A11	NM_000778.3	5	4	2	7	9	8
Endogenous	CYP4A22	NM_001010969.3	1	2	3	2	1	10
Endogenous	CYP8B1	NM_004391.2	13	5	7	8	11	7
Endogenous	D2HGDH	NM_001287249.1	33	41	38	48	60	46
Endogenous	DAO	NM_001917.4	9	10	4	10	11	10
Endogenous	DCK	NM_000788.2	481	494	427	561	662	598
Endogenous	DDC	NM_000790.3	5	5	10	12	16	9
Endogenous	DEPTOR	NM_022783.3	20	25	17	24	21	16
Endogenous	DERA	NM_015954.2	393	448	411	502	576	525
Endogenous	DGLUCY	NM_001102369.2	13	26	14	22	32	13
Endogenous	DGUOK	NM_080916.2	2648	2796	2643	3313	3815	3403
Endogenous	DMGDH	NM_013391.2	7	6	4	2	7	4
Endogenous	DTL	NM_016448.2	149	139	133	168	183	183
Endogenous	DUOX1	NM_175940.1	9	8	3	3	5	10
Endogenous	DUOX2	NM_014080.4	10	19	10	10	6	12
Endogenous	ECHS1	NM_004092.3	686	665	614	801	898	852
Endogenous	EEA1	NM_003566.3	313	375	313	395	444	375
Endogenous	EFNA4	NM_005227.2	113	99	117	166	153	167
Endogenous	EGFR	NM_201282.1	401	426	408	487	553	494
Endogenous	EHHADH	NM_001166415.1	41	33	47	61	60	49
Endogenous	EME1	XM_011524392.1	180	197	179	266	269	246
Endogenous	ENO1	NM_001428.2	7150	7424	6784	8866	10043	9151
Endogenous	ENO3	NM_001976.4	293	268	226	286	332	301
Endogenous	EOMES	NM_005442.2	25	42	37	44	48	45
Endogenous	EPC1	NM_025209.2	198	185	169	233	236	236
Endogenous	ERCC6	NM_001277058.1	360	359	337	426	500	429
Endogenous	ERN1	NM_001433.2	177	163	166	194	201	219
Endogenous	EXO1	NM_003686.3	418	434	435	527	585	578
Endogenous	EZH2	NM_001203247.1	563	569	554	693	727	696
Endogenous	FABP5	NM_001444.1	1360	1390	1367	1714	1945	1699
Endogenous	FAH	NM_000137.1	196	203	176	195	251	233
Endogenous	FAHD1	NM_031208.3	399	481	422	545	597	537
Endogenous	FAM30A	NR_026800.2	2	4	4	6	7	3
Endogenous	FANCA	NM_000135.2	379	347	311	470	462	463
Endogenous	FANCD2	NM_033084.3	442	437	425	539	550	558
Endogenous	FANCI	NM_001113378.1	413	416	411	577	590	555
Endogenous	FASLG	NM_000639.1	2	1	1	7	1	1
Endogenous	FASN	NM_004104.4	424	418	386	531	563	489
Endogenous	FBP1	NM_000507.3	15	10	10	15	15	13
Endogenous	FCAR	NM_002000.2	1	3	1	3	13	3
Endogenous	FCRL2	NM_001159488.1	10	8	3	8	6	4
Endogenous	FDX1	NM_004109.4	353	399	349	429	483	489
Endogenous	FDXR	NM_004110.3	47	53	53	65	64	71
Endogenous	FGF1	NM_033137.1	9	19	15	16	20	24
Endogenous	FH	NM_000143.2	1147	1196	1072	1373	1598	1503
Endogenous	FLT1	NM_002019.4	9	10	12	9	7	9
Endogenous	FLT3	NM_004119.2	26	25	26	40	22	38
Endogenous	FNIP1	NM_001008738.2	303	308	296	340	413	376
Endogenous	FNIP2	NM_020840.1	35	35	34	36	27	40
Endogenous	FOLH1	NM_004476.1	8	8	6	14	10	6
Endogenous	FOLH1B	NM_153696.2	12	11	7	8	6	14
Endogenous	FOLR1	NM_000802.2	8	3	6	6	7	10
Endogenous	FOLR3	NM_000804.2	14	11	14	19	18	16
Endogenous	FOXM1	NM_202002.1	951	1027	902	1294	1407	1388
Endogenous	FOXP3	NM_014009.3	11	6	11	7	17	14
Endogenous	FPR1	NM_002029.3	4	6	6	8	9	5
Endogenous	FTCD	NM_006657.2	57	63	67	60	65	79
Endogenous	G6PC	NM_000151.2	4	9	15	7	19	13
Endogenous	GABARAP	NM_007278.1	3105	3250	3058	4075	4317	4081
Endogenous	GAD1	NM_000817.2	126	122	136	151	151	179
Endogenous	GADL1	NM_207359.2	12	9	9	5	3	12
Endogenous	GAPDH	NM_001256799.1	80995	84977	78715	98855	110551	103593
Endogenous	GAPDHS	NM_014364.4	7	11	6	4	4	5
Endogenous	GAPVD1	NM_001282679.1	728	748	662	936	1016	873
Endogenous	GART	NM_000819.3	1683	1796	1657	2175	2385	2262
Endogenous	GATM	NM_001482.2	117	106	118	143	156	163
Endogenous	GBA	NM_001005742.2	814	861	736	1000	1082	979
Endogenous	GCDH	NM_000159.2	122	117	93	132	157	121
Endogenous	GCK	NM_000162.4	9	8	10	6	12	9
Endogenous	GCLC	NM_001498.2	506	518	557	631	661	624
Endogenous	GDA	NM_001242506.2	184	169	173	187	215	201
Endogenous	GLRX	NM_002064.2	108	104	92	121	147	137
Endogenous	GLS	NM_014905.3	1777	1836	1675	2240	2508	2336
Endogenous	GLS2	NM_013267.2	9	7	5	10	10	15
Endogenous	GLUD1	NM_005271.2	1878	1956	1761	2358	2529	2388
Endogenous	GLUL	NM_001033044.2	1233	1287	1217	1468	1706	1580
Endogenous	GLYAT	NM_005838.3	6	13	7	13	23	18
Endogenous	GLYCTK	NR_026700.1	29	39	40	40	40	51
Endogenous	GMPR	NM_006877.3	39	44	42	49	61	65
Endogenous	GMPR2	NM_001002001.2	750	765	747	1034	1080	985
Endogenous	GMPS	NM_003875.2	1037	1106	1019	1269	1474	1336
Endogenous	GNG12	NM_018841.3	3001	3140	2894	3945	4190	4054
Endogenous	GNLY	NM_012483.2	13	17	10	17	13	15
Endogenous	GNS	NM_002076.3	565	597	594	727	802	742
Endogenous	GOT1	NM_002079.2	465	480	426	572	611	611
Endogenous	GOT2	NM_002080.2	1103	1212	1025	1347	1495	1466
Endogenous	GPI	NM_000175.2	589	667	554	716	797	787
Endogenous	GPS1	NM_004127.4	1340	1406	1285	1705	1811	1861
Endogenous	GPT	NM_005309.2	7	8	8	15	2	12
Endogenous	GPX1	NM_000581.2	3	5	5	4	5	3
Endogenous	GPX4	NM_001039847.1	8305	8876	7962	10593	11836	10844
Endogenous	GRAP2	NM_001291826.1	1	2	1	1	3	3
Endogenous	GRIN1	NM_000832.5	2	12	9	9	11	7
Endogenous	GSK3B	NM_002093.2	350	387	341	477	516	464
Endogenous	GTSE1	NM_016426.5	467	510	445	635	645	656
Endogenous	GUSB	NM_000181.3	468	477	528	619	717	611
Endogenous	GYS2	NM_021957.3	17	11	10	10	9	17
Endogenous	GZMA	NM_006144.2	1	1	1	1	1	9
Endogenous	GZMB	NM_004131.3	8	5	5	8	9	6
Endogenous	GZMH	NM_033423.3	11	17	9	10	14	14
Endogenous	H6PD	NM_004285.3	97	87	82	94	112	106
Endogenous	HAAO	NM_012205.2	14	13	23	27	24	30
Endogenous	HACD2	NM_198402.2	556	605	568	737	844	738
Endogenous	HADH	NM_001184705.2	263	281	285	359	407	352
Endogenous	HDC	NM_002112.3	7	7	5	13	10	8
Endogenous	HERC1	NM_003922.3	78	90	107	133	149	144
Endogenous	HEXA	NM_000520.4	129	148	153	161	178	192
Endogenous	HEXB	NM_000521.3	1491	1598	1423	1985	2174	1954
Endogenous	HIF1A	NM_001530.2	2161	2317	2083	2834	3074	2911
Endogenous	HIF3A	NM_152796.2	16	12	10	14	18	15
Endogenous	HJURP	NM_018410.3	1332	1455	1337	1902	2031	1860
Endogenous	HK1	NM_000188.2	313	303	282	385	396	354
Endogenous	HK2	NM_000189.4	781	807	770	1048	1228	1058
Endogenous	HK3	NM_002115.1	14	21	14	21	25	22
Endogenous	HLA-A	NM_002116.5	1717	1725	1556	2000	2279	2081
Endogenous	HLA-C	NM_002117.4	169	169	150	191	228	176
Endogenous	HLA-DQA1	NM_002122.3	4	13	8	4	11	13
Endogenous	HLA-DRB1	NM_002124.3	15	12	10	11	12	15
Endogenous	HLA-E	NM_005516.5	819	836	711	967	1047	1020
Endogenous	HMOX1	NM_002133.2	982	954	805	898	1035	917
Endogenous	HNF4A	NM_178850.1	6	6	4	6	11	6
Endogenous	HPD	NM_002150.2	5	13	7	16	8	16
Endogenous	HPRT1	NM_000194.1	2473	2600	2439	3062	3468	3183
Endogenous	HRAS	NM_005343.2	331	341	348	380	418	432
Endogenous	HSD11B1	NM_181755.1	5	17	12	9	15	9
Endogenous	HSD17B8	NM_014234.3	106	138	100	145	163	158
Endogenous	HSF1	XM_011517006.1	965	1000	879	1149	1186	1078
Endogenous	HSF2	NM_001135564.1	217	257	243	294	338	313
Endogenous	HSPA2	NM_021979.3	209	209	194	258	266	250
Endogenous	HSPA4	NM_002154.3	2452	2557	2429	3090	3499	3290
Endogenous	HSPE1	NM_002157.2	15571	16399	15283	20514	23041	21107
Endogenous	ICOS	NM_012092.2	12	10	13	13	14	16
Endogenous	IDH1	NM_005896.3	651	698	590	827	916	912
Endogenous	IDH2	NM_002168.2	346	325	343	413	468	412
Endogenous	IDH3A	NM_005530.2	1114	1131	1065	1501	1647	1553
Endogenous	IDH3B	NM_001258384.1	1433	1566	1407	1874	1947	1882
Endogenous	IDH3G	NM_004135.2	490	529	465	626	689	641
Endogenous	IDNK	NM_001001551.3	25	14	20	15	34	32
Endogenous	IDO1	NM_002164.5	19	10	8	16	20	19
Endogenous	IDO2	NM_194294.2	8	6	6	9	11	12
Endogenous	IFNG	NM_000619.2	23	24	15	30	28	29
Endogenous	IL10	NM_000572.2	15	11	12	10	12	13
Endogenous	IL2	NM_000586.2	10	16	7	14	9	16
Endogenous	IL21R	NM_021798.2	6	7	1	3	3	8
Endogenous	IL2RA	NM_000417.1	1	11	7	5	5	3
Endogenous	IL4	NM_000589.2	16	15	6	17	16	25
Endogenous	IL4I1	NM_152899.1	6	10	11	15	9	17
Endogenous	IL6	NM_000600.3	22	33	28	33	38	28
Endogenous	IL7	NM_000880.3	6	8	9	6	5	4
Endogenous	IMPDH1	NM_000883.3	488	518	469	660	701	644
Endogenous	IMPDH2	NM_000884.2	2169	2347	2104	2752	2976	2946
Endogenous	INMT	NM_006774.4	15	4	7	11	7	8
Endogenous	INSR	NM_000208.2	84	95	87	126	142	110
Endogenous	IRF1	NM_002198.2	31	31	31	25	26	38
Endogenous	IRF4	NM_002460.1	1	3	1	1	1	1
Endogenous	ITCH	NM_001257138.1	1114	1232	1131	1504	1623	1532
Endogenous	ITGA1	NM_181501.1	86	69	86	115	115	104
Endogenous	ITGA11	NM_012211.3	1	4	2	3	8	9
Endogenous	ITGAM	NM_000632.3	58	53	54	48	52	70
Endogenous	ITGB1	NM_002211.3	7438	7872	7351	9393	10409	9445
Endogenous	ITGB2	NM_000211.2	5	10	11	10	10	11
Endogenous	ITGB5	NM_002213.3	709	683	629	763	918	845
Endogenous	ITK	NM_005546.3	4	7	8	7	10	10
Endogenous	JAK2	NM_004972.3	61	71	62	80	77	91
Endogenous	KANSL1	NM_001193465.1	298	303	279	358	401	364
Endogenous	KAT6A	NM_001099412.1	457	435	398	621	643	578
Endogenous	KDM3B	NM_016604.3	527	583	538	733	797	762
Endogenous	KEAP1	NM_012289.3	204	181	170	229	250	216
Endogenous	KIF2C	NM_006845.3	1506	1530	1522	1970	2204	2140
Endogenous	KIR3DL1/2	NM_001322168.1	6	4	5	10	11	7
Endogenous	KIR3DL3	NM_153443.3	6	3	5	6	13	11
Endogenous	KLRB1	NM_002258.2	3	2	8	8	2	3
Endogenous	KLRD1	NM_007334.2	32	20	26	22	19	33
Endogenous	KLRK1	NM_007360.1	89	75	77	118	109	131
Endogenous	KMO	NM_003679.3	22	21	32	30	35	27
Endogenous	KMT2A	NM_005933.2	349	307	326	480	571	460
Endogenous	KMT2D	NM_003482.3	232	193	200	287	310	294
Endogenous	KMT2E	NM_018682.3	445	480	428	587	623	604
Endogenous	KPNA2	NM_002266.2	4327	4550	4295	5600	6176	5758
Endogenous	KRAS	NM_033360.2	1208	1236	1132	1541	1627	1569
Endogenous	KRT1	NM_006121.2	16	17	15	9	14	21
Endogenous	KYAT1	NM_004059.4	41	37	41	42	53	42
Endogenous	KYAT3	NM_001008661.2	596	676	549	748	835	742
Endogenous	KYNU	NM_003937.2	7	12	7	13	20	5
Endogenous	L2HGDH	NM_024884.2	124	124	117	147	162	185
Endogenous	LAG3	NM_002286.5	16	25	10	33	20	31
Endogenous	LAMA4	NM_001105209.1	6	7	7	6	9	9
Endogenous	LAMB1	NM_002291.2	879	881	784	1089	1138	1078
Endogenous	LAMC1	NM_002293.3	683	694	655	813	913	883
Endogenous	LAMTOR2	NM_001145264.1	2260	2187	1998	2659	2878	2711
Endogenous	LAMTOR4	NM_001008395.2	1584	1631	1606	1994	2313	2047
Endogenous	LAMTOR5	NM_006402.2	7329	7941	7264	9357	10542	9768
Endogenous	LAT	NM_001014987.1	40	35	37	52	38	44
Endogenous	LCK	NM_005356.2	7	5	6	12	10	12
Endogenous	LDHA	NM_001165414.1	19050	20308	19069	25040	27518	25974
Endogenous	LDHB	NM_001174097.1	32036	33520	31616	41138	45696	42162
Endogenous	LDHC	NM_002301.2	13	10	20	25	24	23
Endogenous	LEPR	NM_001003679.1	99	97	91	119	144	114
Endogenous	LTA	NM_000595.2	12	17	10	17	13	15
Endogenous	LTA4H	NM_001256643.1	962	1057	1008	1276	1343	1361
Endogenous	LTB	NM_002341.1	18	15	20	17	17	23
Endogenous	LTC4S	NM_145867.1	9	10	3	8	9	9
Endogenous	LY86	NM_004271.3	1	1	1	1	1	1
Endogenous	LY96	NM_015364.2	14	11	3	15	10	10
Endogenous	MAP1LC3B	NM_022818.4	785	874	761	1117	1227	1083
Endogenous	MAP2K1	NM_002755.2	307	381	304	458	430	516
Endogenous	MAP2K2	NM_030662.3	810	857	698	913	1018	970
Endogenous	MAP2K3	NM_145109.1	1793	1928	1723	2205	2376	2196
Endogenous	MAP3K12	NM_006301.2	103	119	107	150	128	146
Endogenous	MAPK1	NM_138957.2	1240	1269	1205	1623	1793	1602
Endogenous	MAPK8	NM_002750.2	539	531	524	637	702	659
Endogenous	MAPK8IP1	NM_005456.2	11	12	10	19	14	15
Endogenous	MAPKAP1	NM_001006617.1	1009	1120	1044	1344	1491	1305
Endogenous	MAPT	NM_016834.3	47	39	44	55	56	46
Endogenous	MAT1A	NM_000429.2	13	15	13	22	15	25
Endogenous	MAT2A	NM_005911.4	3921	4168	3830	4912	5136	4896
Endogenous	MCAT	NM_014507.3	35	47	38	47	60	35
Endogenous	ME2	NM_002396.3	451	484	398	530	633	588
Endogenous	MGST3	NM_004528.2	2068	2242	1944	2705	2993	2726
Endogenous	MKI67	NM_002417.2	430	431	478	605	748	582
Endogenous	MLST8	NM_001199173.1	189	191	158	233	240	239
Endogenous	MLYCD	NM_012213.2	70	91	71	88	96	127
Endogenous	MPC1	NM_016098.2	145	148	139	183	200	161
Endogenous	MPC2	NM_001143674.1	468	503	455	627	652	606
Endogenous	MPO	NM_000250.1	13	14	9	11	9	5
Endogenous	MRAS	NM_001085049.2	279	280	281	286	359	311
Endogenous	MS4A1	NM_152866.2	9	5	9	9	9	8
Endogenous	MS4A2	NM_000139.3	6	9	8	7	8	2
Endogenous	MS4A4A	NM_024021.2	6	13	7	8	4	13
Endogenous	MSH2	NM_000251.1	2386	2501	2367	3177	3364	3241
Endogenous	MSRB2	NM_012228.3	174	196	180	242	263	232
Endogenous	MTF1	NM_005955.2	358	372	304	460	457	441
Endogenous	MTOR	NM_004958.3	153	133	148	175	168	183
Endogenous	MYB	NM_001130173.1	52	46	42	64	66	68
Endogenous	MYBL1	NM_001080416.3	894	944	872	1119	1323	1176
Endogenous	MYBL2	NM_002466.2	2820	3082	2831	3918	4063	3944
Endogenous	MYC	NM_002467.3	2329	2436	2226	2817	2975	2826
Endogenous	MYCL	NM_001033081.2	18	34	34	58	45	36
Endogenous	MYCN	NM_005378.4	14	12	7	22	20	11
Endogenous	MYD88	NM_002468.3	114	148	104	160	170	141
Endogenous	NAALAD2	NM_005467.3	38	29	25	42	31	40
Endogenous	NADK	NM_001198993.1	241	265	233	309	356	330
Endogenous	NADK2	NM_153013.3	1400	1419	1365	1689	1951	1786
Endogenous	NAGLU	NM_000263.3	123	153	120	171	187	184
Endogenous	NAT8L	NM_178557.3	50	68	50	74	81	71
Endogenous	NCAPH	NM_015341.3	1374	1438	1316	1848	2048	1888
Endogenous	NCOA2	NM_006540.2	86	95	92	111	146	102
Endogenous	NCOR1	NM_006311.3	1266	1166	1157	1524	1730	1607
Endogenous	NCR1	NM_004829.5	20	20	18	27	30	19
Endogenous	NDC1	NM_001168551.1	136	146	130	194	229	235
Endogenous	NDUFA1	NM_004541.3	6545	6894	6257	8318	9063	8401
Endogenous	NDUFA11	NM_175614.4	8	6	2	6	7	14
Endogenous	NDUFA12	NM_018838.3	3899	4018	3680	4865	5481	5037
Endogenous	NDUFA13	NM_015965.6	2532	2640	2396	3040	3253	3219
Endogenous	NDUFA2	NM_001185012.1	416	406	381	506	599	517
Endogenous	NDUFA3	NM_004542.3	530	555	452	649	718	561
Endogenous	NDUFA4	NM_002489.2	2072	2127	1882	2402	2754	2535
Endogenous	NDUFA6	NM_002490.3	1920	1873	1881	2576	2595	2561
Endogenous	NDUFA7	NM_005001.2	872	891	799	1063	1205	1129
Endogenous	NDUFB1	NM_004545.3	1565	1727	1581	1975	2269	2034
Endogenous	NDUFB10	NM_004548.2	1169	1230	1103	1403	1553	1484
Endogenous	NDUFB11	NM_001135998.1	800	803	736	1002	1117	1037
Endogenous	NDUFB2	NM_004546.2	3698	3892	3397	4809	5219	4902
Endogenous	NDUFB4	NM_004547.4	3635	3625	3379	4359	5035	4558
Endogenous	NDUFB7	NM_004146.5	1324	1439	1276	1627	1798	1633
Endogenous	NDUFB8	NM_001284367.1	1466	1459	1367	1789	2000	1868
Endogenous	NDUFS7	NM_024407.4	449	453	417	502	611	584
Endogenous	NDUFS8	NM_002496.3	4059	4204	3778	4769	5365	5108
Endogenous	NEDD8	NM_006156.2	2122	2108	1877	2507	2758	2523
Endogenous	NEU1	NM_000434.3	286	329	276	409	449	365
Endogenous	NFAT5	NM_173214.1	85	84	77	127	123	118
Endogenous	NFE2L2	NM_006164.3	1775	2018	1772	2346	2746	2453
Endogenous	NFKB1	NM_003998.2	216	212	204	226	295	261
Endogenous	NFKB2	NM_002502.2	1140	1171	1031	1302	1491	1358
Endogenous	NFS1	NM_021100.3	1122	1153	1078	1440	1633	1591
Endogenous	NGFR	NM_002507.3	18	15	11	14	16	16
Endogenous	NKG7	NM_005601.3	6	9	8	6	4	9
Endogenous	NME1	NM_000269.2	6433	6507	5859	7735	8791	8050
Endogenous	NME2	NM_001018137.2	29461	30847	27834	36735	41461	37599
Endogenous	NOD2	NM_001293557.1	3	14	8	7	4	7
Endogenous	NOS1	NM_000620.4	27	23	19	31	28	22
Endogenous	NOS2	NM_000625.4	31	27	26	28	27	38
Endogenous	NOS3	NM_000603.4	3	2	6	9	7	6
Endogenous	NOX1	NM_007052.4	12	11	13	2	12	14
Endogenous	NOX3	NM_015718.2	4	7	8	4	8	5
Endogenous	NOX4	NM_001143836.2	7	6	5	7	4	2
Endogenous	NPM1	NM_002520.6	49863	52895	49035	63868	71384	66136
Endogenous	NPR1	NM_000906.3	32	22	29	38	46	31
Endogenous	NPR2	NM_003995.3	8	5	12	10	8	13
Endogenous	NQO1	NM_000903.2	4222	4389	3983	5173	5719	5562
Endogenous	NR2F1	NM_005654.4	128	112	106	154	179	139
Endogenous	NRAS	NM_002524.3	540	521	469	574	641	622
Endogenous	NRF1	NM_001040110.1	53	49	45	80	69	55
Endogenous	NSD1	NM_022455.4	317	328	317	417	444	447
Endogenous	NT5E	NM_002526.2	899	997	887	1040	1217	1138
Endogenous	NUP205	NM_015135.1	1454	1528	1425	1877	2073	1923
Endogenous	NUP62	NM_016553.3	633	633	571	775	888	851
Endogenous	OAT	NM_000274.3	1512	1649	1453	1949	2259	1995
Endogenous	ODC1	NM_002539.1	2758	2838	2527	3232	3804	3500
Endogenous	OGDH	NM_001003941.2	934	1009	945	1292	1355	1272
Endogenous	OGDHL	NM_018245.2	34	48	38	39	48	43
Endogenous	OTC	NM_000531.5	15	14	10	11	12	15
Endogenous	PAH	NM_000277.1	3	2	2	3	4	9
Endogenous	PCK1	NM_002591.2	7	9	9	14	10	10
Endogenous	PCK2	NM_004563.2	175	177	168	235	234	190
Endogenous	PCLAF	NM_014736.5	34	34	49	45	54	54
Endogenous	PDCD1	NM_005018.2	8	7	10	8	12	8
Endogenous	PDCD1LG2	NM_025239.3	17	7	8	14	12	9
Endogenous	PDGFB	NM_033016.2	22	16	11	16	23	17
Endogenous	PDGFRB	NM_002609.3	5	7	6	9	16	10
Endogenous	PDHA1	NM_000284.3	889	947	877	1140	1280	1183
Endogenous	PDK1	NM_002610.3	279	304	270	374	391	374
Endogenous	PDK2	NM_002611.3	193	169	182	217	242	215
Endogenous	PDK3	NM_005391.1	58	64	64	107	90	78
Endogenous	PDK4	NM_002612.3	37	42	33	44	46	46
Endogenous	PDP1	NM_001161778.1	180	185	173	204	247	247
Endogenous	PDPK1	NM_002613.3	243	306	242	322	382	358
Endogenous	PEBP1	NM_002567.2	2151	2206	1889	2625	2898	2644
Endogenous	PEMT	NM_148173.1	620	658	571	701	794	723
Endogenous	PFKFB1	NM_002625.2	10	13	5	16	17	16
Endogenous	PFKL	NM_001002021.1	590	627	553	667	758	704
Endogenous	PFKM	NM_000289.5	818	895	855	1146	1226	1174
Endogenous	PGAM2	NM_000290.3	13	11	6	6	8	10
Endogenous	PGD	NM_002631.2	267	330	243	318	359	333
Endogenous	PGK1	NM_000291.2	3505	3664	3473	4377	5090	4733
Endogenous	PGM2	NM_018290.3	390	391	381	454	572	478
Endogenous	PHGDH	NM_006623.3	121	134	123	158	121	141
Endogenous	PIK3C2A	NM_002645.1	544	568	542	767	828	729
Endogenous	PIK3CA	NM_006218.2	188	207	205	254	274	268
Endogenous	PIK3CB	NM_006219.1	142	179	150	211	242	203
Endogenous	PIK3CD	NM_005026.3	131	106	105	123	143	138
Endogenous	PIK3R1	NM_181504.2	131	149	156	181	236	214
Endogenous	PIK3R2	NM_005027.2	118	120	80	140	132	130
Endogenous	PIK3R3	NM_003629.3	52	49	42	70	52	64
Endogenous	PIK3R4	NM_014602.1	440	440	412	605	578	583
Endogenous	PKLR	NM_181871.3	7	9	13	11	16	10
Endogenous	PKM	NM_182471.1	4860	5190	4575	6212	6782	6661
Endogenous	PLA2G15	NM_012320.3	92	100	85	96	114	111
Endogenous	PLCG1	NM_002660.2	680	699	675	864	959	926
Endogenous	PLK1	NM_005030.3	1203	1227	1159	1599	1753	1642
Endogenous	PNOC	NM_001284244.1	10	5	6	5	11	3
Endogenous	PNP	NM_000270.2	2067	2133	1964	2566	2879	2601
Endogenous	POLE	NM_006231.3	621	612	582	701	847	803
Endogenous	PPARG	NM_005037.5	91	89	63	98	125	103
Endogenous	PPARGC1A	NM_013261.3	6	5	7	13	3	5
Endogenous	PPAT	NM_002703.3	1554	1730	1554	2070	2277	2108
Endogenous	PPM1A	NM_021003.4	696	738	631	943	1006	882
Endogenous	PRDX1	NM_002574.2	23164	23797	22083	29195	32668	30498
Endogenous	PRDX5	NM_012094.4	3184	3391	3015	4137	4479	4158
Endogenous	PRF1	NM_005041.3	24	26	15	22	38	24
Endogenous	PRIM1	NM_000946.2	865	793	747	1103	1186	1080
Endogenous	PRIM2	NM_001282488.1	904	918	845	1149	1297	1156
Endogenous	PRKAA1	NM_006251.5	3630	3803	3558	4663	5125	4686
Endogenous	PRKAA2	NM_006252.2	137	137	148	173	202	200
Endogenous	PRKAB1	NM_006253.4	397	404	371	468	514	521
Endogenous	PRKAB2	NM_005399.3	406	428	446	525	612	583
Endogenous	PRKAG1	NM_002733.3	393	412	383	482	566	540
Endogenous	PRKAG2	NM_016203.3	616	664	606	722	807	787
Endogenous	PRKCG	NM_002739.3	12	17	10	12	15	10
Endogenous	PRKN	NM_004562.2	9	11	6	11	7	8
Endogenous	PRODH2	NM_021232.1	11	9	5	6	11	13
Endogenous	PRPS1	NM_002764.3	100	129	122	160	159	139
Endogenous	PRR5	NM_015366.3	32	55	37	56	39	50
Endogenous	PSAT1	NM_021154.3	760	752	693	873	926	890
Endogenous	PSMA3	NM_152132.1	3983	4161	3998	5162	5844	5097
Endogenous	PSMA7	NM_002792.2	10010	10512	9698	12613	14252	13259
Endogenous	PSMB1	NM_002793.2	933	916	797	991	1213	1081
Endogenous	PSMB10	NM_002801.3	43	37	41	34	50	52
Endogenous	PSMB3	NM_002795.3	4418	4815	4140	5609	6408	5851
Endogenous	PSMC1	NM_002802.2	2699	2783	2597	3248	3673	3365
Endogenous	PSMD13	NM_175932.2	1752	1779	1593	2112	2383	2249
Endogenous	PSME2	NM_002818.2	3068	3235	2805	3882	4289	3973
Endogenous	PSPH	NM_004577.3	50	73	65	90	78	76
Endogenous	PTEN	NM_000314.3	1195	1212	1177	1523	1748	1596
Endogenous	PTGER4	NM_000958.2	86	81	80	100	127	111
Endogenous	PTGES	NM_004878.4	210	215	158	271	285	261
Endogenous	PTGS1	NM_000962.2	10	6	14	7	8	9
Endogenous	PTGS2	NM_000963.1	59	60	41	70	78	57
Endogenous	PTK2	NM_005607.4	892	899	802	999	1214	1059
Endogenous	PTK6	NM_001256358.1	14	16	16	27	21	26
Endogenous	PTPN5	NM_001039970.1	9	10	3	11	7	7
Endogenous	PTPRC	NM_080923.2	10	10	9	7	6	7
Endogenous	PUDP	NM_001178135.1	21	14	8	18	19	24
Endogenous	PYCR1	NM_006907.2	547	592	506	639	691	705
Endogenous	PYCR2	NM_013328.2	443	489	435	540	631	515
Endogenous	PYCR3	NM_023078.2	142	133	134	187	193	187
Endogenous	RAD51	NM_133487.2	196	150	175	266	254	235
Endogenous	RAD51AP1	NM_001130862.1	808	850	823	1112	1221	1136
Endogenous	RANBP2	NM_006267.4	997	1074	1100	1363	1539	1461
Endogenous	RB1CC1	NM_001083617.1	572	613	611	786	884	789
Endogenous	RBBP5	NM_005057.2	355	364	353	509	509	524
Endogenous	RBKS	NM_022128.2	166	218	177	256	245	236
Endogenous	RBP4	NM_006744.3	9	14	12	12	13	17
Endogenous	RELA	NM_021975.3	292	327	278	366	381	390
Endogenous	REST	NM_001193508.1	887	963	803	1039	1164	1144
Endogenous	RGN	NM_152869.3	8	11	8	15	11	14
Endogenous	RICTOR	NM_152756.3	1060	1074	1034	1335	1489	1305
Endogenous	RIMKLA	NM_173642.3	37	40	37	54	50	45
Endogenous	RIMKLB	NM_020734.2	867	941	907	1156	1208	1172
Endogenous	RPIA	NM_144563.2	1575	1642	1517	1987	2274	2108
Endogenous	RPL23	NM_000978.3	17014	17542	16319	21279	23494	22175
Endogenous	RPLP0	NM_001002.3	31866	33028	30549	38983	43427	41031
Endogenous	RPS6KA1	NM_002953.3	383	438	392	515	541	499
Endogenous	RPS6KB1	NM_003161.2	729	740	737	977	1078	1056
Endogenous	RPS6KB2	NM_003952.2	403	476	419	501	553	523
Endogenous	RPTOR	NM_020761.2	168	175	186	216	225	197
Endogenous	RRAGC	NM_022157.2	237	248	261	288	317	336
Endogenous	RRM1	NM_001033.3	675	742	689	923	1004	1007
Endogenous	RRM2	NM_001034.1	5797	6179	5740	7813	8510	8103
Endogenous	RUNX1	NM_001754.4	168	189	144	192	214	207
Endogenous	RUNX2	NM_001024630.3	7	9	9	5	12	8
Endogenous	S100A1	NM_006271.1	5	5	10	6	7	10
Endogenous	S100A12	NM_005621.1	9	8	7	8	4	9
Endogenous	SCD	NM_005063.4	1853	1984	1933	2748	3127	3067
Endogenous	SDHB	NM_003000.2	3474	3487	3211	4057	4530	4461
Endogenous	SDHC	NM_001035511.1	2298	2389	2161	2873	3093	2851
Endogenous	SDS	NM_006843.2	5	3	5	2	9	5
Endogenous	SDSL	NM_138432.2	77	67	63	86	104	81
Endogenous	SEC13	NM_001136026.2	700	683	689	881	962	897
Endogenous	SELENOK	NM_021237.3	27	29	28	44	36	26
Endogenous	SEM1	NM_001201451.1	3	4	4	7	12	9
Endogenous	SERINC1	NM_020755.2	1311	1347	1251	1634	1951	1755
Endogenous	SERINC2	NM_018565.3	30	40	42	36	35	43
Endogenous	SERINC3	NM_006811.2	4040	4205	3797	5093	5565	5175
Endogenous	SERINC5	NM_001174071.2	126	156	109	194	214	170
Endogenous	SH2D1A	NM_002351.4	7	8	7	1	5	8
Endogenous	SHMT1	NM_148918.1	278	259	298	401	431	416
Endogenous	SHMT2	NM_001166356.1	1249	1171	1075	1376	1561	1453
Endogenous	SIGLEC5	NM_003830.3	10	10	8	9	11	9
Endogenous	SLC16A1	NM_003051.3	2208	2262	2152	2929	3155	2991
Endogenous	SLC16A11	NM_153357.1	5	5	4	4	3	7
Endogenous	SLC16A13	NM_201566.2	29	30	25	35	31	41
Endogenous	SLC16A2	NM_006517.3	488	510	502	560	668	623
Endogenous	SLC16A3	NM_004207.2	1084	1121	964	1259	1306	1247
Endogenous	SLC16A6	NM_001174166.1	44	48	51	56	65	72
Endogenous	SLC16A7	NM_001270623.1	174	159	144	215	230	211
Endogenous	SLC16A8	NM_013356.2	10	5	9	7	20	12
Endogenous	SLC1A5	NM_001145144.1	165	179	173	207	243	216
Endogenous	SLC25A1	NM_005984.2	233	251	238	324	353	342
Endogenous	SLC27A1	NM_198580.1	5	7	10	12	10	7
Endogenous	SLC2A1	NM_006516.2	73	90	85	98	121	111
Endogenous	SLC2A14	NM_001286234.1	1214	1252	1112	1544	1779	1618
Endogenous	SLC2A3	NM_006931.2	20	9	16	27	15	24
Endogenous	SLC2A5	NM_003039.2	20	17	16	19	21	23
Endogenous	SLC2A6	NM_001145099.1	90	114	81	104	113	145
Endogenous	SLC2A8	NM_014580.3	615	664	573	750	825	788
Endogenous	SLC3A1	NM_000341.3	21	25	14	16	33	26
Endogenous	SLC3A2	NM_001012662.2	766	788	724	924	982	993
Endogenous	SLC6A12	NM_003044.3	4	7	8	9	8	11
Endogenous	SLC6A18	NM_182632.2	10	11	6	12	11	13
Endogenous	SLC6A19	NM_001003841.2	11	21	15	13	15	28
Endogenous	SLC7A11	NM_014331.3	274	304	337	337	406	336
Endogenous	SLC7A5	NM_003486.5	854	967	847	991	1153	1104
Endogenous	SLC7A9	NM_014270.4	18	8	9	10	8	8
Endogenous	SMAD2	NM_005901.5	1847	1933	1848	2366	2709	2478
Endogenous	SMAD3	NM_005902.3	1672	1666	1672	2157	2321	2117
Endogenous	SMAD4	NM_005359.3	291	300	276	339	406	376
Endogenous	SNF8	NM_001317192.1	2326	2318	2224	2892	3105	3009
Endogenous	SOD1	NM_000454.4	1170	1225	1144	1419	1710	1613
Endogenous	SOD2	NM_000636.2	834	885	792	1002	1075	1004
Endogenous	SOD3	NM_003102.2	3	4	5	6	3	4
Endogenous	SOS1	NM_005633.2	349	356	333	436	539	457
Endogenous	SOS2	NM_006939.2	188	182	165	208	217	219
Endogenous	SOX2	NM_003106.2	6	11	7	7	18	15
Endogenous	SPIB	NM_003121.3	3	9	11	14	16	13
Endogenous	SQSTM1	NM_003900.3	2425	2610	2436	2982	3248	3115
Endogenous	SREBF1	NM_001005291.1	575	607	506	671	771	673
Endogenous	SREBF2	NM_004599.2	279	265	243	319	364	289
Endogenous	SRM	NM_003132.2	1893	2070	1815	2402	2724	2523
Endogenous	SRR	NM_021947.1	54	34	43	67	57	82
Endogenous	STAM2	NM_005843.4	558	572	528	695	795	739
Endogenous	STAT1	NM_007315.3	963	961	863	1209	1323	1273
Endogenous	STAT3	NM_003150.3	2817	2941	2728	3738	4182	3853
Endogenous	STAT5A	NM_003152.2	12	11	14	16	14	15
Endogenous	STAT6	NM_003153.3	155	147	117	182	185	176
Endogenous	STK11	NM_000455.4	107	97	109	129	145	132
Endogenous	STK3	NM_006281.3	350	391	347	478	546	495
Endogenous	TALDO1	NM_006755.1	1610	1640	1544	2025	2141	2119
Endogenous	TBK1	NM_013254.2	747	722	666	870	1011	869
Endogenous	TBX21	NM_013351.1	8	13	8	10	8	13
Endogenous	TBXAS1	NM_001130966.2	10	8	14	19	9	7
Endogenous	TCL1A	NR_049726.1	8	11	11	10	14	10
Endogenous	TDO2	NM_005651.2	7	2	6	11	7	7
Endogenous	TECR	NR_038104.1	645	689	561	799	935	830
Endogenous	TELO2	NM_016111.3	130	141	114	127	175	140
Endogenous	TET2	NM_001127208.2	153	172	158	177	258	177
Endogenous	TF	NM_001063.2	7	15	4	12	9	11
Endogenous	TFAM	NM_003201.1	580	603	507	678	789	756
Endogenous	TFRC	NM_003234.1	4794	5056	4747	6293	7094	6436
Endogenous	TH	NM_000360.3	17	17	22	25	28	22
Endogenous	THBS1	NM_003246.2	3249	3395	3148	3480	3929	3624
Endogenous	THBS2	NM_003247.2	14	11	15	18	12	21
Endogenous	TIGAR	NM_020375.2	346	341	288	429	455	432
Endogenous	TIGIT	NM_173799.2	12	14	15	18	14	25
Endogenous	TIMELESS	NM_003920.2	729	828	739	947	1061	1043
Endogenous	TK1	NM_003258.1	506	469	444	555	639	588
Endogenous	TK2	NM_004614.3	67	71	64	73	106	76
Endogenous	TKT	NM_001064.2	977	1040	906	1153	1270	1201
Endogenous	TLR10	NM_030956.2	9	8	10	9	11	6
Endogenous	TLR2	NM_003264.3	11	12	19	17	22	16
Endogenous	TLR4	NM_138554.2	11	13	6	9	17	10
Endogenous	TLR7	NM_016562.3	4	11	1	13	10	9
Endogenous	TNF	NM_000594.2	21	13	10	22	19	16
Endogenous	TNFRSF17	NM_001192.2	6	17	9	10	11	10
Endogenous	TNFRSF4	NM_003327.3	4	10	8	9	7	13
Endogenous	TP53	NM_000546.2	1347	1388	1310	1588	1785	1615
Endogenous	TP63	NM_003722.4	9	7	5	7	6	8
Endogenous	TPH1	NM_004179.1	12	9	18	11	11	11
Endogenous	TPR	NM_003292.2	678	645	660	820	898	825
Endogenous	TPSAB1/B2	NM_003294.3	9	12	14	14	8	14
Endogenous	TPX2	NM_012112.4	1341	1379	1229	1593	1907	1797
Endogenous	TRAF1	NM_005658.3	268	269	286	328	353	372
Endogenous	TRAF6	NM_145803.2	162	155	137	186	196	192
Endogenous	TRAT1	NM_016388.2	1	4	3	5	5	1
Endogenous	TTPA	NM_000370.3	19	16	21	25	28	30
Endogenous	TTR	NM_000371.3	5	9	8	6	12	15
Endogenous	TXN	NM_003329.2	15313	15823	14281	18506	20924	19083
Endogenous	TXN2	NM_012473.3	644	681	603	808	879	804
Endogenous	TXNRD1	NM_001093771.1	13207	13755	12451	15591	17624	15892
Endogenous	TYMP	NM_001953.3	310	288	270	312	323	350
Endogenous	TYMS	NM_001071.2	4601	4770	4407	5914	6495	6205
Endogenous	UBE2C	NM_007019.2	3221	3321	3008	3921	4396	4117
Endogenous	UBE2T	NM_014176.3	758	829	680	989	1135	1082
Endogenous	UCK1	NM_031432.3	171	180	180	246	232	250
Endogenous	UCK2	NM_012474.3	1281	1316	1239	1640	1812	1766
Endogenous	UCKL1	NM_001193379.1	712	802	667	890	959	873
Endogenous	UMPS	NM_000373.2	127	146	90	125	150	168
Endogenous	UPP1	NM_003364.2	1349	1428	1227	1660	1832	1715
Endogenous	UPP2	NM_001135098.1	5	10	6	3	14	8
Endogenous	UQCR10	NM_001003684.1	643	659	599	828	873	814
Endogenous	UQCR11	NM_006830.2	166	153	153	205	198	220
Endogenous	UQCRQ	NM_014402.4	3864	3927	3446	4664	5464	4640
Endogenous	USP8	NM_001128610.1	497	560	468	704	747	715
Endogenous	VEGFA	NM_001025366.1	430	439	433	526	569	527
Endogenous	VHL	NM_000551.2	385	428	386	493	534	554
Endogenous	VPS28	NM_016208.3	510	510	454	564	593	586
Endogenous	WASHC4	NM_015275.1	734	745	753	914	984	890
Endogenous	WDR45	NM_007075.3	661	677	623	716	824	748
Endogenous	WNT1	NM_005430.2	7	8	7	10	11	7
Endogenous	WNT2	NM_003391.2	196	188	175	219	279	281
Endogenous	WRN	NM_000553.4	173	159	178	225	235	217
Endogenous	XCL1/2	NM_003175.3	14	13	14	16	17	26
Endogenous	XDH	NM_000379.3	10	13	11	18	13	20
Endogenous	XRCC2	NM_005431.1	464	452	399	598	595	587
Endogenous	YWHAZ	NM_003406.2	8257	8542	7530	9671	10697	9827
Endogenous	ZAP70	NM_001079.3	15	12	11	12	10	7
Endogenous	ZNF100	NM_173531.3	16	25	13	14	19	23
Endogenous	ZNF136	NM_003437.2	148	175	143	195	196	185
Endogenous	ZNF253	NM_021047.2	36	27	22	52	50	31
Endogenous	ZNF254	NM_203282.3	140	159	141	193	232	186
Endogenous	ZNF43	NM_003423.2	878	963	856	966	1045	1056
Endogenous	ZNF610	NM_001161427.1	20	20	24	26	26	30
Endogenous	ZNF675	NM_138330.2	63	54	57	86	101	82
Endogenous	ZNF682	NM_001077349.1	9	7	12	8	6	12
Endogenous	ZNF708	NM_021269.2	29	27	15	32	31	31
Endogenous	ZNF85	NM_001256171.1	3	3	1	4	6	3
Endogenous	ZNF91	NM_003430.2	5	5	3	12	7	9
Endogenous	ZNF93	NM_031218.3	4	7	8	7	17	8
Housekeeping	ABCF1	NM_001090.2	1330	1422	1249	1673	1976	1815
Housekeeping	AGK	NM_018238.3	479	510	460	553	643	588
Housekeeping	COG7	NM_153603.3	298	335	266	362	402	441
Housekeeping	DHX16	NM_001164239.1	260	269	280	339	352	353
Housekeeping	DNAJC14	NM_032364.5	206	224	229	300	313	280
Housekeeping	EDC3	NM_001142443.1	407	372	376	477	530	547
Housekeeping	FCF1	NM_015962.4	1422	1535	1412	1839	2002	1858
Housekeeping	G6PD	NM_000402.4	472	515	491	615	710	628
Housekeeping	MRPS5	NM_031902.3	3149	3248	3078	3868	4313	4010
Housekeeping	NRDE2	NM_017970.3	97	92	89	109	104	96
Housekeeping	OAZ1	NM_004152.2	11646	11922	11140	14472	16366	15213
Housekeeping	POLR2A	NM_000937.2	1460	1370	1343	1750	1976	1888
Housekeeping	SAP130	NM_024545.3	565	582	523	735	806	798
Housekeeping	SDHA	NM_004168.3	889	931	873	1146	1213	1259
Housekeeping	STK11IP	NM_052902.2	114	99	87	113	96	117
Housekeeping	TBC1D10B	NM_015527.3	58	65	59	71	91	97
Housekeeping	TBP	NM_001172085.1	354	408	382	503	558	517
Housekeeping	TLK2	XM_011524223.1	241	260	253	298	362	312
Housekeeping	UBB	NM_018955.3	25685	26617	24190	31675	35615	33337
Housekeeping	USP39	NM_001256725.1	894	936	814	1139	1241	1286
